# Supplementary material for: Complete telomere‐to‐telomere assemblies of two sorghum genomes to guide biological discovery
Source: Imeta. 2024 Apr 5;3(2):e193. doi: 10.1002/imt2.193 (PMC11170960; doi:10.1002/imt2.193)
Supplement: Supplementary file 2 — Table S1: Summary of sequencing data generated in this study. Table S2: Summary statistics of T2T sorghum genome assemblies. Table S3: Summary of the mapping rate and coverage of 44 sorghum re‐sequencing data. Table S4: Summary of predicted telomeres in our T2T assemblies. Table S5: Summary of predicted centromeres in our T2T assemblies. Table S6: Genome annotation of our T2T genomes. Table S7: Annotation of repeat elements of newly identified sequence in BTx623‐T2T. Table S8: Composition of centromeres in the two sorghum T2T genomes. Table S9: Sequence variation identified between BTx623‐T2T with Ji2055‐T2T. [file IMT2-3-e193-s001.xlsx]

## Sheet: S1
Table S1 summary of sequencing data
Genome	Sequencing platform	Reads Number	Base Number	N50 (bp)
BTx623	ultra-long ONT data	858361	79616980308	38434
	Pacbio HiFi data	2483114	47914746568	19704
	Hi-C data	264787247	39982874297	NA
	illumina	129964121	19624582271	NA
Ji2055	ultra-long ONT data	12437131	170396377137	100001
	Pacbio HiFi data	2743084	52065988258	19383
	Hi-C data	829987574	125328123674	NA
	illumina	124875982	18856273282	NA
Platform indicates sequencing platforms used to generate sequencing data.

## Sheet: S2
Table S2 Summary of genome assembly
Paremeters	BTx623-T2T	Ji2055-T2T
Chromosomal genome size (bp)	719899664	722964161
Contig N50 (bp)	72850042	73908011
L50	5	5
LTR Assembly Index	25.17	24.07
HiFi mapping rate	1	1
ONT mapping rate	0.9999	0.9985
BUSCO	0.985	0.986
Genome quality value score(QV)	70.93	71.98
Base error rate	3.87×10-7	3.99×10-7
N50 means the sequence length of the shortest contig at 50% of the total assembly length. L50 means the least number of contigs, of which the length sum accounts for 50% of genome size. Genome quality value score and base error rate of our T2T genomes were estimated using corresponding HiFi reads

## Sheet: S3
Table S3 Summary of the mapping rate and coverage of 44 sorghum reseuqencing data
	mapping rate with BTx623-v3(%)	mapping rate with BTx623-T2T(%)	mapping rate with Ji2055-T2T(%)	coverage with BTx623-v3(%)	coverage with BTx623-T2T(%)	coverage with J2055-T2T(%)
SRR998970	97.41	98.96	99.05	90.49	94.68	94.81
SRR998971	97.62	99.35	99.36	88.19	92.08	91.97
SRR998972	97.63	99.49	99.46	89.92	93.98	93.47
SRR998984	95.67	99.44	99.42	73.6	76.46	76.71
SRR998985	96.81	99.53	99.57	90.16	95.21	94
SRR998993	97.58	99.27	99.34	66.46	85.13	90.74
SRR998994	97.59	99.44	99.43	85.22	93.09	92.95
SRR998995	97.96	99.64	99.56	87.91	91.92	91.27
SRR998996	97.33	99.2	99.26	86.59	90.35	90.32
SRR998997	97.9	99.49	99.55	88.3	92.37	93.03
SRR998998	98.19	99.56	99.49	88.48	92.48	92.12
SRR998999	97.46	99.04	99.04	85.7	89.51	88.93
SRR999000	98	99.55	99.46	89.47	93.54	92.7
SRR999001	97.92	99.38	99.35	87.61	91.53	90.92
SRR999002	97.69	99.46	99.37	87.33	91.21	90.36
SRR999003	97.49	99.47	99.46	80	83.79	83.53
SRR999004	97.7	99.28	99.26	88.1	92.09	91.84
SRR999005	97.87	99.51	99.58	88.17	92.32	91.6
SRR999006	97.9	99.57	99.58	87.04	91.11	90.54
SRR999007	98.25	99.75	99.62	88.74	93.02	91.13
SRR999008	97.23	98.98	98.97	84.07	87.62	87.5
SRR999009	97.8	99.49	99.47	88.98	93.1	91.97
SRR999010	98.04	99.46	99.4	87.91	91.86	91.45
SRR999011	97.96	99.52	99.53	89.96	94.01	93.53
SRR999012	97.79	99.52	99.46	89.42	93.54	92.69
SRR999013	98.12	99.56	99.49	89.93	94	93.06
SRR999014	96.66	98.19	98.18	86.89	90.72	90.56
SRR999015	98.16	99.56	99.57	87.8	91.93	92.5
SRR999016	98.02	99.45	99.33	90.35	94.4	93.55
SRR999017	97.74	99.55	99.54	90.17	94.2	94.39
SRR999018	97.39	99.39	99.38	86.6	90.48	90.42
SRR999019	97.87	99.43	99.45	88.55	92.68	92.54
SRR999020	97.82	99.4	99.38	88.3	92.26	91.7
SRR999021	97.09	99.07	99.05	84.19	87.8	87.82
SRR999022	97.99	99.56	99.47	88.95	93.05	92.04
SRR999023	97.32	98.83	98.82	86.35	90.02	89.94
SRR999024	97.76	99.3	99.29	87.51	91.39	91.16
SRR999025	98.04	99.41	99.43	88.11	91.97	91.64
SRR999026	96.32	97.8	97.79	81.93	85.28	85.15
SRR999027	95.09	96.88	96.83	74.59	77.33	77.42
SRR999028	95.47	96.75	96.7	77.23	80.3	80.38
SRR999029	96.92	99.31	99.42	87.83	91.74	91.71
SRR999030	96.41	99.32	99.28	76.27	79.72	79.87
SRR999031	96.99	99.28	99.25	87.21	91.02	90.9
Average	97.4539	99.2134	99.1975	86.0586	90.3702	90.1552

## Sheet: S4
Table S4 postion and number of predicted telomeres
Genome	Chromosome	Start	End	Number	Start	End	Number
BTx623	Chr01	0	14231	1943	86296768	86304017	1018
	Chr02	0	12215	1626	79321513	79329647	1099
	Chr03	0	10182	1375	80849411	80862180	1683
	Chr04	0	11175	1521	72845387	72850042	584
	Chr05	0	14061	1929	77061176	77069631	1163
	Chr06	0	8502	1147	62672900	62684188	1598
	Chr07	0	7481	1055	69765271	69780702	2113
	Chr08	0	11885	1615	65661732	65670982	1275
	Chr09	0	6947	939	62453443	62463383	1311
	Chr10	0	4943	627	62871900	62884892	1786
Ji2055	Chr01	0	6581	948	86898069	86905694	1023
	Chr02	0	8234	1094	79768596	79778901	1418
	Chr03	0	7751	1082	80225284	80234350	1228
	Chr04	0	8439	1167	73898595	73908011	1216
	Chr05	0	6329	839	78369653	78376937	986
	Chr06	0	8036	1117	62787015	62795522	1202
	Chr07	0	8439	1184	68571321	68578541	1016
	Chr08	0	5783	806	65893977	65895442	212
	Chr09	0	7111	957	61573613	61581816	1087
	Chr10	0	9838	1319	64897770	64908947	1506
Chr indicates chromosome. Number summarize the number of “CCCTAAA/TTTAGGG” repeats identified in the region.

## Sheet: S5
Table S5 postion of predicted Centromeres
Genome	Chromosome	Start	End	Length	L/S ratio
BTx623	Chr01	35483416	39769346	4285930	1.31145
	Chr02	27699249	39674270	11975021	1.43164
	Chr03	32260094	42906613	10646519	1.17655
	Chr04	25174651	38870047	13695396	1.34977
	Chr05	31373897	40943981	9570084	1.15
	Chr06	19686946	25481319	5794373	1.88972
	Chr07	31309234	38582095	7272861	1.00355
	Chr08	26227639	33879377	7651738	1.21214
	Chr09	25290887	34119742	8828855	1.12071
	Chr10	28955725	34981699	6025974	1.03772
Ji2055	Chr01	34335322	40798646	6463324	1.34285
	Chr02	28099365	40070156	11970791	1.41315
	Chr03	32045643	42756610	10710967	1.16951
	Chr04	25822354	39548755	13726401	1.3306
	Chr05	32483158	41435861	8952703	1.13724
	Chr06	19565240	25374496	5809256	1.91263
	Chr07	30004644	36674280	6669636	1.06331
	Chr08	26272636	33917680	7645044	1.21715
	Chr09	24792514	33288868	8496354	1.14119
	Chr10	29268969	36090133	6821164	1.02
Chr indicate chromosome. L/S ratio was calculated as the ratio between the length of long arm and the length of short arm in the chromosome.

## Sheet: S6
Tables S6. Genome annotation of our T2T genomes.
Genome annotation	BTx623-T2T	Ji2055-T2T	BTx623-v3
Total repeat sequence	0.665	0.6522	0.6318
Retroelements	0.5016	0.491	0.502
DNA transposons	0.0942	0.0915	0.0926
Rolling-circles	0.004	0.0039	0.0041
Small RNA	0.0057	0.0063	0.0012
Satellites	0.0525	0.0525	0.0259
Simple repeats	0.007	0.0069	0.0061
Predicted genes	35696	36950	34211
Newly anchored genes	84	56	NA
Newly identified genes	133	1058	NA

## Sheet: S7
Table S7. Annotation of repeat elements of newly identified sequence in BTx623-T2T.
Repeat element	Number	Length	Percentage
Retroelements	5177	16132155	0.4401
DNA transposons	688	588405	0.0161
Rolling-circles	60	16671	0.0005
Small RNA	330	832566	0.0227
Satellites	1167	16620414	0.4534
Simple repeats	564	302398	0.0082
Low complexity	55	2764	0.0001
Percentage means the percentage of genome sequence the repeat element accounts for.

## Sheet: S8
Table S8. Composition of centromeres in the two sorghum T2T genomes.
Genome	Chr	Gypsy	Satellite	Copia	CMC-EnSpm	Other
BTx623-T2T	Chr01	0.53	0.41	0.05	0	0.01
	Chr02	0.27	0.58	0.11	0.04	0.01
	Chr03	0.46	0.42	0.07	0.04	0
	Chr04	0.35	0.56	0.06	0.02	0.01
	Chr05	0.43	0.49	0.07	0.01	0.01
	Chr06	0.53	0.37	0.1	0	0
	Chr07	0.52	0.43	0.04	0	0.01
	Chr08	0.54	0.41	0.04	0.01	0
	Chr09	0.45	0.48	0.04	0.03	0.01
	Chr10	0.61	0.33	0.05	0	0
Ji2055-T2T	Chr01	0.47	0.47	0.05	0	0.01
	Chr02	0.27	0.58	0.11	0.04	0.01
	Chr03	0.47	0.42	0.07	0.04	0
	Chr04	0.35	0.56	0.06	0.02	0.01
	Chr05	0.47	0.45	0.06	0.01	0.01
	Chr06	0.53	0.37	0.1	0	0
	Chr07	0.52	0.42	0.05	0	0
	Chr08	0.54	0.41	0.04	0.01	0
	Chr09	0.47	0.46	0.04	0.02	0.01
	Chr10	0.62	0.32	0.05	0.01	0.01
Chr indicates chromosome.

## Sheet: S9
Table S9. Sequence variation identified between BTx623-T2T with Ji2055-T2T.
Variation type	Count	Length in BTx623-T2T	Length in Ji2055-T2T
Inversions	52	3000005	2688920
Translocations	68	401210	386418
BTx623_T2T not aligned	242	36399047	/
J2055_T2T not aligned	375	/	39205336
SNPs	514762	514762	514762
Indels	121640	5514545	5110299

## Sheet: 1A
Source data Figure 1A
Chromosome	Position	BTx623 HiFi	BTx623 ONT		Chromosome	Position	Ji2055 HiFi	Ji2055 ONT
1	1	1	39.38		1	1	10.445	154.67
1	10001	9.91	135.43		1	10001	21.92	273.6
1	20001	47.77	175.44		1	20001	47.18	260.85
1	30001	70.17	176.04		1	30001	73.25	249.29
1	40001	64.48	169.27		1	40001	83.53	244.96
1	50001	67.23	154.66		1	50001	92.07	233.32
1	60001	73.02	139.19		1	60001	91.57	218.85
1	70001	72.82	132.3		1	70001	82.83	211.2
1	80001	73.08	124.31		1	80001	75.925	220.54
1	90001	63.08	116.57		1	90001	73.63	222.65
1	100001	66.94	110.39		1	100001	68.335	222.2
1	110001	72.58	104.57		1	110001	66.39	208.43
1	120001	64.44	100.35		1	120001	55.125	218.72
1	130001	50.4	97.94		1	130001	53.2	204.91
1	140001	52.58	94.36		1	140001	62.555	223.91
1	150001	61.7	88.32		1	150001	64.08	229.6
1	160001	65.52	85.2		1	160001	58.825	217.71
1	170001	59.07	85.77		1	170001	52.095	222.63
1	180001	46.42	84.37		1	180001	55.815	225.82
1	190001	46.92	80.21		1	190001	58.35	216.91
1	200001	59.77	81.08		1	200001	50.62	221.49
1	210001	60.67	81.34		1	210001	50.44	221.97
1	220001	68.81	81.06		1	220001	72.825	231.96
1	230001	66.1	84.43		1	230001	80.49	235.15
1	240001	63.43	79.56		1	240001	66.285	228.83
1	250001	61.74	78.44		1	250001	52.68	234.3
1	260001	66.61	74.26		1	260001	45.26	232.98
1	270001	70.87	76		1	270001	36.3	223.44
1	280001	63.98	74.28		1	280001	37.39	209.65
1	290001	60.46	75.19		1	290001	48.8	211.44
1	300001	60.73	73.82		1	300001	64.795	207.26
1	310001	62.11	78.6		1	310001	69.59	198.66
1	320001	65.45	81.3		1	320001	69.51	194.45
1	330001	59.97	80.52		1	330001	61.23	196.54
1	340001	45.91	82.84		1	340001	59.92	200.58
1	350001	51.7	83.28		1	350001	73.66	197.9
1	360001	58.14	84.77		1	360001	72.64	202.86
1	370001	69.06	86.37		1	370001	64.915	200.46
1	380001	77.11	86.13		1	380001	64.595	196.39
1	390001	80.85	87.24		1	390001	70.44	195.2
1	400001	72.72	91.7		1	400001	80.795	204.65
1	410001	59.77	94.2		1	410001	93.565	215.47
1	420001	56.01	95.63		1	420001	99.74	200.66
1	430001	51.42	93.85		1	430001	86.7	214.48
1	440001	62.28	100.58		1	440001	70.64	227.61
1	450001	72.27	106.09		1	450001	61.165	212.03
1	460001	72.61	106.7		1	460001	66.145	191.16
1	470001	75.54	112.27		1	470001	70.1	210.59
1	480001	73.86	117.54		1	480001	60.165	193.72
1	490001	66.56	120.61		1	490001	53.4	188.65
1	500001	64.02	112.39		1	500001	54.14	189.48
1	510001	67.71	111.35		1	510001	69.73	202.83
1	520001	75.76	105.63		1	520001	86.48	205.11
1	530001	64.5	97.51		1	530001	80.87	201.34
1	540001	52.9	85.97		1	540001	67.235	210.87
1	550001	66.4	85.41		1	550001	66.365	231.61
1	560001	66.09	86.9		1	560001	72.305	235.21
1	570001	64.14	88.71		1	570001	83.7	243.12
1	580001	54.15	95.5		1	580001	87.635	226.24
1	590001	40.57	98.69		1	590001	79.345	238.86
1	600001	40.72	100.63		1	600001	66.67	240.34
1	610001	57	104.1		1	610001	62.77	239.92
1	620001	55.66	116.71		1	620001	51.775	241.22
1	630001	46.17	126.76		1	630001	59.895	227.79
1	640001	42.15	131.55		1	640001	68.96	216.14
1	650001	42.65	131.51		1	650001	77.765	213.09
1	660001	52.53	134.27		1	660001	76.465	207.26
1	670001	68.38	133.47		1	670001	66.23	206.18
1	680001	81.76	125.33		1	680001	64.42	214.7
1	690001	74.93	122.01		1	690001	65.435	229.16
1	700001	56.69	125.67		1	700001	62.855	234.13
1	710001	50.66	127.82		1	710001	59.105	233.92
1	720001	68.9	127.64		1	720001	66.19	243.27
1	730001	73.76	123		1	730001	68.78	231.92
1	740001	65.97	109.69		1	740001	78.805	236.19
1	750001	35.55	97.66		1	750001	74.755	224.83
1	760001	33.88	97.41		1	760001	56.445	215.66
1	770001	58.72	100.36		1	770001	32.15	218.37
1	780001	79.22	99.59		1	780001	35.575	214.78
1	790001	62.34	98.69		1	790001	50.005	205.42
1	800001	56.78	104.89		1	800001	62.85	209.2
1	810001	58.88	107.13		1	810001	71.79	219.77
1	820001	55.01	108.86		1	820001	63.325	212.68
1	830001	56.58	112.59		1	830001	60.505	202.9
1	840001	61.24	114.12		1	840001	67.095	200.81
1	850001	69.02	111.23		1	850001	76.135	212.74
1	860001	67.48	114.38		1	860001	79.7	231.13
1	870001	78.39	117.7		1	870001	84.335	246.61
1	880001	85.09	111.72		1	880001	88.885	253.34
1	890001	95.77	112.04		1	890001	64.165	245.18
1	900001	88.95	115.04		1	900001	52.515	247.41
1	910001	68.24	114.42		1	910001	66.865	245.68
1	920001	63.54	109.47		1	920001	65.355	245.98
1	930001	69.69	109.29		1	930001	62.9	237.89
1	940001	74.23	111.59		1	940001	72.515	232.89
1	950001	66.44	110.71		1	950001	74.175	230
1	960001	75.66	117.45		1	960001	62.255	230.22
1	970001	74.48	115.74		1	970001	52.1	229.58
1	980001	69.27	122		1	980001	54.29	231.88
1	990001	67.38	127.66		1	990001	61.41	230.34
1	1000001	68.96	119.52		1	1000001	70.86	224.75
1	1010001	67.24	101.13		1	1010001	73.665	230.8
1	1020001	60.25	95.09		1	1020001	80.72	234.83
1	1030001	52.6	96.02		1	1030001	80.235	224.66
1	1040001	56.08	90.9		1	1040001	71.38	214.17
1	1050001	71.72	94.95		1	1050001	77.455	211.67
1	1060001	71.9	102.08		1	1060001	68.625	209.12
1	1070001	69.08	112.71		1	1070001	70.685	202.8
1	1080001	64.06	111.05		1	1080001	79.205	200.17
1	1090001	67.48	115.98		1	1090001	75.3	199.96
1	1100001	78.64	112.64		1	1100001	83.555	210.72
1	1110001	83.36	111.29		1	1110001	87.655	198.71
1	1120001	84.35	107.36		1	1120001	89.425	205.94
1	1130001	73.66	105.36		1	1130001	69.115	203.55
1	1140001	73.34	103.32		1	1140001	52.365	198.77
1	1150001	69.02	106.08		1	1150001	46.48	203.54
1	1160001	62.76	100.92		1	1160001	54.045	206.4
1	1170001	63.75	98.19		1	1170001	68.75	208.13
1	1180001	65.11	91.89		1	1180001	69.83	222.01
1	1190001	76.16	87.86		1	1190001	69.145	224.02
1	1200001	77.1	86.26		1	1200001	62.22	218.91
1	1210001	67.88	91.64		1	1210001	72.145	226.52
1	1220001	62.89	87.81		1	1220001	75.045	237.03
1	1230001	66.85	86.29		1	1230001	65.055	222.95
1	1240001	48.3	91.07		1	1240001	52.12	229.28
1	1250001	44.97	89.33		1	1250001	57.05	220.45
1	1260001	54.37	83.93		1	1260001	75.52	222.35
1	1270001	74.34	86.3		1	1270001	85.24	243.82
1	1280001	85.62	92.52		1	1280001	82.805	252.63
1	1290001	77.31	95.25		1	1290001	86.29	248.61
1	1300001	67.91	91.06		1	1300001	69.07	240.22
1	1310001	63.47	95.43		1	1310001	66.35	224.33
1	1320001	78.58	97.75		1	1320001	74.54	230.99
1	1330001	84.23	103.71		1	1330001	75.03	236.88
1	1340001	75.93	108.4		1	1340001	76.15	228.74
1	1350001	66.6	110.92		1	1350001	88.61	233.81
1	1360001	65.22	110.32		1	1360001	75.955	234.59
1	1370001	62.13	110.76		1	1370001	64.405	229.79
1	1380001	58.63	110.18		1	1380001	71.9	228.09
1	1390001	55.45	115.4		1	1390001	72.915	239.71
1	1400001	56.35	124.21		1	1400001	71.2	218.91
1	1410001	69.29	128.59		1	1410001	81.385	238.01
1	1420001	75.79	120.63		1	1420001	58.675	223.5
1	1430001	70.75	115.03		1	1430001	35.255	223.3
1	1440001	67.36	112.04		1	1440001	47.245	223.58
1	1450001	63.24	108.62		1	1450001	68.995	200.82
1	1460001	47.06	107.13		1	1460001	73.795	221.04
1	1470001	51.64	101.06		1	1470001	72.875	217.23
1	1480001	71.54	98.31		1	1480001	72.62	218.47
1	1490001	78.74	96.21		1	1490001	68.925	213.35
1	1500001	79.2	96.64		1	1500001	66.915	205.03
1	1510001	83.09	96.23		1	1510001	80.705	206.54
1	1520001	73.53	100.07		1	1520001	80.945	205.18
1	1530001	63.86	96.51		1	1530001	74.36	204.11
1	1540001	64.16	91.09		1	1540001	74.28	204.09
1	1550001	57.28	90.05		1	1550001	60.11	219.04
1	1560001	52.1	96.57		1	1560001	52.34	226.87
1	1570001	48.07	95.53		1	1570001	58.845	229.29
1	1580001	65.04	98.76		1	1580001	74.86	237.47
1	1590001	73.54	93.52		1	1590001	65.1	246.2
1	1600001	46.08	88.02		1	1600001	57.59	218.78
1	1610001	33.12	87.8		1	1610001	51.765	215.05
1	1620001	46.59	86.83		1	1620001	59.59	223.26
1	1630001	59.82	89.33		1	1630001	69.445	218.02
1	1640001	62.38	86.51		1	1640001	84.91	209.33
1	1650001	58.78	87.64		1	1650001	90.9	211.74
1	1660001	49.93	97.1		1	1660001	81.335	208.43
1	1670001	49.48	93.28		1	1670001	66.955	194.43
1	1680001	65.74	92.55		1	1680001	74.15	193.6
1	1690001	75.75	103.89		1	1690001	62.01	209.83
1	1700001	76.2	109.33		1	1700001	53.655	200.74
1	1710001	61.41	115.79		1	1710001	65.61	199.47
1	1720001	52.27	121.52		1	1720001	67.29	209.63
1	1730001	53.99	124.45		1	1730001	53.605	213.5
1	1740001	48	120.31		1	1740001	50.86	226.76
1	1750001	41.32	116.54		1	1750001	62.295	227.19
1	1760001	59.75	108.93		1	1760001	67.85	220.57
1	1770001	59.65	100.11		1	1770001	68.49	236.74
1	1780001	59.82	102.32		1	1780001	70.265	228.24
1	1790001	71.69	100.97		1	1790001	71.145	242.1
1	1800001	70.82	106.32		1	1800001	69.86	254.21
1	1810001	65.46	108.12		1	1810001	77.175	240.03
1	1820001	57.86	113.43		1	1820001	85.525	256.97
1	1830001	67.39	115.86		1	1830001	80.485	259.6
1	1840001	85.68	116.22		1	1840001	87.11	252.16
1	1850001	80.37	113.63		1	1850001	92.11	254.03
1	1860001	70.48	112.48		1	1860001	80.61	262.84
1	1870001	69.05	114.8		1	1870001	78.13	251.75
1	1880001	67.14	124.76		1	1880001	69.08	237.76
1	1890001	70.42	117.24		1	1890001	64.605	240.52
1	1900001	67.25	108.18		1	1900001	70.27	248.53
1	1910001	60.45	103.87		1	1910001	71.665	250.06
1	1920001	66	105.92		1	1920001	73.42	249.05
1	1930001	65.86	99.14		1	1930001	76.81	251.35
1	1940001	54.01	97.34		1	1940001	67.795	243.57
1	1950001	50.34	98.36		1	1950001	55.16	241.5
1	1960001	40.84	104.62		1	1960001	66.57	230.43
1	1970001	45.83	108.7		1	1970001	69.43	239.7
1	1980001	65.49	114.24		1	1980001	66.605	235.96
1	1990001	62.9	107.54		1	1990001	57.165	225.4
1	2000001	71.08	100.4		1	2000001	72.855	219.86
1	2010001	69.09	100.47		1	2010001	80.175	219.6
1	2020001	87.55	100.28		1	2020001	70.44	217.51
1	2030001	93.19	95.48		1	2030001	74.1	231.88
1	2040001	73.65	94.06		1	2040001	77.05	236.09
1	2050001	65.38	94.56		1	2050001	78.43	217.77
1	2060001	72.68	101.42		1	2060001	79.51	222.2
1	2070001	73.38	99.16		1	2070001	90.625	220.75
1	2080001	70.84	100.49		1	2080001	85.205	207.28
1	2090001	63.54	108.54		1	2090001	72.715	204.68
1	2100001	55.17	103.86		1	2100001	74.24	225.51
1	2110001	65.58	98.68		1	2110001	70.23	233.57
1	2120001	69.03	98.31		1	2120001	58.045	241.98
1	2130001	55.94	104.33		1	2130001	54.135	240.08
1	2140001	65.36	112.82		1	2140001	50.735	231.31
1	2150001	70.09	111.41		1	2150001	49.935	218.83
1	2160001	57.9	116.9		1	2160001	56.255	221.13
1	2170001	52.71	116.25		1	2170001	55.085	221.1
1	2180001	56.35	108.87		1	2180001	45.165	227.52
1	2190001	53.71	111.23		1	2190001	69.2	233.8
1	2200001	76.02	117.35		1	2200001	77.55	231.63
1	2210001	84.38	117.11		1	2210001	61.25	239.86
1	2220001	70.25	117.53		1	2220001	75.31	220.22
1	2230001	61.04	118.67		1	2230001	79.005	217.98
1	2240001	54.66	116.26		1	2240001	71.395	211.58
1	2250001	52.54	116.3		1	2250001	59.28	216.25
1	2260001	64.16	117.72		1	2260001	63.605	214.15
1	2270001	64.81	112.52		1	2270001	73.145	238.62
1	2280001	60.74	120.16		1	2280001	65.215	231.85
1	2290001	59.92	124.62		1	2290001	68.02	217.26
1	2300001	69.29	124.13		1	2300001	76.47	230.17
1	2310001	65.67	120.57		1	2310001	76.64	235.38
1	2320001	53.51	120.19		1	2320001	66.13	227.78
1	2330001	42.14	118.98		1	2330001	61.13	231.77
1	2340001	45.45	119.5		1	2340001	48.11	230.24
1	2350001	59.54	120.57		1	2350001	50.72	230.94
1	2360001	72.72	120.29		1	2360001	65.355	228.3
1	2370001	77.74	112.09		1	2370001	55.595	226.2
1	2380001	66.75	110.11		1	2380001	40.1	225.25
1	2390001	55.5	106.17		1	2390001	56.965	231.15
1	2400001	62.61	103.38		1	2400001	75.75	217.74
1	2410001	71.35	106.36		1	2410001	84.94	212.09
1	2420001	73.64	105.03		1	2420001	72.96	239.77
1	2430001	72.99	111.11		1	2430001	66.96	240.48
1	2440001	77.47	118.29		1	2440001	66.255	234.53
1	2450001	59.2	120.23		1	2450001	70.53	239.74
1	2460001	36.77	119.02		1	2460001	63.83	241.43
1	2470001	41.04	116.1		1	2470001	46.13	236.23
1	2480001	35.08	114		1	2480001	52.935	224.96
1	2490001	40.42	112.92		1	2490001	53.61	227.5
1	2500001	43.68	106.74		1	2500001	44.035	233.66
1	2510001	51.89	108.66		1	2510001	35.835	218.37
1	2520001	54.42	111.38		1	2520001	50.265	209.93
1	2530001	56.93	110.58		1	2530001	71.915	220.21
1	2540001	47.25	113.98		1	2540001	76.49	228.98
1	2550001	22.33	114.76		1	2550001	53.555	224.67
1	2560001	27.17	113.42		1	2560001	24.295	219.99
1	2570001	46.87	110.84		1	2570001	21.3	200.93
1	2580001	57.4	107.89		1	2580001	38.89	217.14
1	2590001	69.83	112.03		1	2590001	54.915	230.47
1	2600001	73.22	109.73		1	2600001	65.69	232.58
1	2610001	59.42	113.78		1	2610001	74.985	237.03
1	2620001	48.9	115.94		1	2620001	59.1	235.35
1	2630001	44.29	116.28		1	2630001	44.035	245.81
1	2640001	47.41	125.9		1	2640001	39.36	237.65
1	2650001	58.02	118.87		1	2650001	44.85	223.51
1	2660001	68.57	114.43		1	2660001	52.84	227.68
1	2670001	74.33	111.79		1	2670001	60	244.15
1	2680001	75.02	106.76		1	2680001	77.74	238.02
1	2690001	80.18	104.54		1	2690001	82.545	233.1
1	2700001	83	109.39		1	2700001	91.11	230.78
1	2710001	73.41	108.61		1	2710001	85.9	224.52
1	2720001	64.09	106.85		1	2720001	73.92	244.07
1	2730001	72.53	107.83		1	2730001	84.77	238.29
1	2740001	72.98	110.87		1	2740001	83.795	242.23
1	2750001	67.74	110.13		1	2750001	71.125	241.35
1	2760001	76.17	111.47		1	2760001	57.885	224.72
1	2770001	69.61	117.03		1	2770001	63.36	231.38
1	2780001	58.23	121.15		1	2780001	70.54	244.16
1	2790001	36.51	126.47		1	2790001	65.075	246.29
1	2800001	41.21	125.86		1	2800001	49.325	229.2
1	2810001	58.37	128		1	2810001	54.795	222.7
1	2820001	56.07	125.28		1	2820001	61.995	236.45
1	2830001	55.92	123.12		1	2830001	70.535	228.27
1	2840001	59.26	117.53		1	2840001	72.83	223.88
1	2850001	59.33	118.38		1	2850001	70.915	232
1	2860001	53.94	125.92		1	2860001	60.55	238.7
1	2870001	58.02	126.72		1	2870001	71.42	237.5
1	2880001	72.2	116.31		1	2880001	72.79	230.03
1	2890001	69.58	119.14		1	2890001	77.815	236.46
1	2900001	75.3	115.93		1	2900001	82.34	232.9
1	2910001	76.15	117.34		1	2910001	77.81	229.11
1	2920001	66.77	115.82		1	2920001	67.67	227.9
1	2930001	66.16	111.87		1	2930001	50.5	227.39
1	2940001	73.02	104		1	2940001	48.575	234.27
1	2950001	64.06	103.84		1	2950001	54.83	242
1	2960001	60.61	101.18		1	2960001	61.11	236.71
1	2970001	63.25	96.64		1	2970001	64.685	236.07
1	2980001	74.61	95.63		1	2980001	82.925	239.76
1	2990001	79.55	92.19		1	2990001	84.7	227.98
1	3000001	63.22	99.22		1	3000001	74.19	217.6
1	3010001	54.81	101.14		1	3010001	63.66	238.96
1	3020001	60.56	109.63		1	3020001	52.625	222.9
1	3030001	73.77	112.26		1	3030001	49.535	218.29
1	3040001	72.45	115.73		1	3040001	57.145	226.15
1	3050001	73.96	116.46		1	3050001	69.92	218.89
1	3060001	63.57	116.17		1	3060001	72.17	224.13
1	3070001	49.82	122.39		1	3070001	73.795	212.86
1	3080001	55.49	122.33		1	3080001	83.06	223.7
1	3090001	67.12	124.16		1	3090001	84.38	221.78
1	3100001	66.28	120.28		1	3100001	67.31	222.37
1	3110001	61.98	121.25		1	3110001	62.55	209.28
1	3120001	58.14	115.56		1	3120001	58.04	207.57
1	3130001	53.07	105.2		1	3130001	61.845	201.68
1	3140001	63.07	94.7		1	3140001	65.35	212.85
1	3150001	63.97	97.56		1	3150001	79.555	226.46
1	3160001	62.61	94.55		1	3160001	77.28	217.29
1	3170001	70.04	88.36		1	3170001	68.23	222
1	3180001	73.62	90.65		1	3180001	74.94	220.54
1	3190001	80.41	91.39		1	3190001	72.62	216.61
1	3200001	79.99	88.34		1	3200001	74.775	211.42
1	3210001	74.28	89.93		1	3210001	82.64	223.33
1	3220001	68.18	91.67		1	3220001	85.18	242.34
1	3230001	70.24	92.57		1	3230001	67.09	244.1
1	3240001	73.92	94.34		1	3240001	50	226.84
1	3250001	69.93	98.29		1	3250001	59.815	210.1
1	3260001	68.79	100.02		1	3260001	71.86	215.11
1	3270001	50.8	95.6		1	3270001	71.89	211.36
1	3280001	48.87	96.51		1	3280001	75.435	225.58
1	3290001	55.75	101.36		1	3290001	70.85	230.3
1	3300001	68.37	99.18		1	3300001	62.86	245.38
1	3310001	72.12	101.18		1	3310001	59.095	246.17
1	3320001	59.81	101.68		1	3320001	66.475	232.21
1	3330001	63.33	103.58		1	3330001	76.79	228.29
1	3340001	69.57	102.33		1	3340001	76.45	231.23
1	3350001	67.79	104.41		1	3350001	73.99	231.04
1	3360001	65.16	102.78		1	3360001	77.22	248.68
1	3370001	66	101.32		1	3370001	73.7	256.1
1	3380001	44.91	97.32		1	3380001	67.59	246.1
1	3390001	34.01	91.73		1	3390001	57.58	243.4
1	3400001	50.56	92.6		1	3400001	40.77	238.05
1	3410001	68.77	92.56		1	3410001	50.355	236.89
1	3420001	81.26	94.12		1	3420001	59.61	226.98
1	3430001	72.9	94.66		1	3430001	58.89	208.95
1	3440001	52.59	95.05		1	3440001	66.075	207.7
1	3450001	42.48	100.47		1	3450001	53.135	218.5
1	3460001	56.29	97.24		1	3460001	50.005	209.75
1	3470001	46.97	103.12		1	3470001	68.58	219.6
1	3480001	42.05	102.87		1	3480001	66.475	225.05
1	3490001	53.49	109.04		1	3490001	45.615	214.65
1	3500001	69.2	109.56		1	3500001	61.4	205.41
1	3510001	72.45	115.15		1	3510001	61.795	204.75
1	3520001	64.95	117.05		1	3520001	54.43	216.91
1	3530001	70.19	111.62		1	3530001	66.26	217.22
1	3540001	85.35	113.82		1	3540001	68.815	209.94
1	3550001	85.62	117.55		1	3550001	65.92	227.47
1	3560001	80.08	114.11		1	3560001	60.07	226.18
1	3570001	72.76	113.43		1	3570001	64.78	216.21
1	3580001	59.16	116.24		1	3580001	72.1	213.19
1	3590001	56.9	120.48		1	3590001	74.465	219.1
1	3600001	47.95	120.3		1	3600001	70.93	221.22
1	3610001	47.13	113.46		1	3610001	66.35	217.61
1	3620001	50.79	102.35		1	3620001	57.435	207.93
1	3630001	64.52	98.55		1	3630001	70.25	207.58
1	3640001	71.95	95.33		1	3640001	81.585	216.46
1	3650001	69.02	99.42		1	3650001	79.55	231.74
1	3660001	68.97	105.66		1	3660001	84.995	238.36
1	3670001	61.46	114.26		1	3670001	85.935	237.24
1	3680001	50.08	114.48		1	3680001	81.005	257.25
1	3690001	53.76	116.51		1	3690001	82.465	242.06
1	3700001	65.15	115.74		1	3700001	66.5	233.49
1	3710001	71.75	110.91		1	3710001	70.48	238.62
1	3720001	62.81	111.74		1	3720001	65.625	234.57
1	3730001	59.96	122.24		1	3730001	72.1	232.47
1	3740001	58.2	125.38		1	3740001	80.01	252.78
1	3750001	71.03	128.78		1	3750001	81.115	255.23
1	3760001	82.36	126.56		1	3760001	84.455	233.83
1	3770001	84.2	123.71		1	3770001	82.765	229.29
1	3780001	75.1	111.53		1	3780001	70	227.43
1	3790001	67.72	106.17		1	3790001	61.97	193.41
1	3800001	72.46	105.68		1	3800001	51.54	201.3
1	3810001	79.09	102.05		1	3810001	56.195	215.41
1	3820001	72.84	93		1	3820001	63.39	217.7
1	3830001	65.69	89.68		1	3830001	66.915	218.33
1	3840001	65.53	86.19		1	3840001	70.395	239.59
1	3850001	61.27	91.92		1	3850001	68.545	244.8
1	3860001	64.85	92.54		1	3860001	64.645	250.25
1	3870001	54.75	97.37		1	3870001	59.9	244.96
1	3880001	48.54	98.55		1	3880001	58.855	239.2
1	3890001	55.11	99.75		1	3890001	65.63	225.34
1	3900001	70.22	105.65		1	3900001	65.115	236.72
1	3910001	92.35	106.88		1	3910001	72.865	249.05
1	3920001	76.5	112.14		1	3920001	87.87	240.63
1	3930001	75.23	110.72		1	3930001	85.195	237.7
1	3940001	65.55	112.77		1	3940001	63.88	223.71
1	3950001	62.96	119.34		1	3950001	57.71	222.33
1	3960001	66.32	122.86		1	3960001	61.025	227.19
1	3970001	69.9	125.77		1	3970001	54.78	230.3
1	3980001	69.28	126.79		1	3980001	70.29	253.58
1	3990001	75.15	122.46		1	3990001	69.745	251.02
1	4000001	84.87	115.04		1	4000001	63.09	237.97
1	4010001	80.38	115.74		1	4010001	69.36	232.42
1	4020001	74.7	114.39		1	4020001	67.25	218.79
1	4030001	74.3	112.74		1	4030001	63.235	217.72
1	4040001	68.7	109.57		1	4040001	65.37	217.55
1	4050001	70.56	112.15		1	4050001	69.5	212.62
1	4060001	70.13	115.78		1	4060001	74.115	200.22
1	4070001	67.27	117.43		1	4070001	67.495	204.05
1	4080001	79.15	114.83		1	4080001	71.505	202.59
1	4090001	75.77	112.98		1	4090001	88.5	217.27
1	4100001	68.5	118.01		1	4100001	89.97	219.4
1	4110001	67.47	117.84		1	4110001	61.905	228.29
1	4120001	59.37	131.12		1	4120001	38.41	253.01
1	4130001	55.54	130.36		1	4130001	45.815	238.36
1	4140001	49.98	133.24		1	4140001	55.555	232.57
1	4150001	52.6	135.72		1	4150001	58.89	234.87
1	4160001	64.76	133.41		1	4160001	62.2	240.78
1	4170001	67.19	122.9		1	4170001	50.565	244.62
1	4180001	57.61	113.93		1	4180001	54.51	245.83
1	4190001	59.56	110.57		1	4190001	71.935	240.93
1	4200001	70.15	114.16		1	4200001	76.17	229.52
1	4210001	76.1	111.96		1	4210001	70.91	230.85
1	4220001	70.47	118.82		1	4220001	70.16	234.08
1	4230001	65.23	123.76		1	4230001	65.83	227.07
1	4240001	68.39	122.8		1	4240001	72.31	235.37
1	4250001	73.03	123.62		1	4250001	74.255	234.87
1	4260001	73.23	129.95		1	4260001	81.31	217.74
1	4270001	66.92	133.95		1	4270001	84.005	220.88
1	4280001	61.13	126.48		1	4280001	65.13	219.88
1	4290001	66.59	121.84		1	4290001	65.65	223.37
1	4300001	65.24	115.24		1	4300001	74.13	236.33
1	4310001	75.26	114.77		1	4310001	77.255	248.9
1	4320001	79.18	108.06		1	4320001	75.255	264.85
1	4330001	75.46	109.42		1	4330001	72.835	262.23
1	4340001	69.8	110.87		1	4340001	66.725	262.58
1	4350001	72.75	107.3		1	4350001	57.72	262.93
1	4360001	72.13	109.19		1	4360001	68.09	245.73
1	4370001	46.43	109.06		1	4370001	81.695	265.26
1	4380001	44.35	107.57		1	4380001	66.015	249.23
1	4390001	62.97	112.77		1	4390001	62.385	231.29
1	4400001	70.21	109.54		1	4400001	84.945	234.75
1	4410001	76.72	108.16		1	4410001	89.37	233.47
1	4420001	71.9	109.45		1	4420001	66.725	222.18
1	4430001	70.61	114.88		1	4430001	56.63	213.57
1	4440001	72.11	119.92		1	4440001	72.55	219.61
1	4450001	67.78	119.82		1	4450001	83.455	233.79
1	4460001	68.14	125.08		1	4460001	83.185	238.2
1	4470001	71.47	120.38		1	4470001	86.895	227.42
1	4480001	58.42	116.06		1	4480001	79.29	228.06
1	4490001	54.62	109.1		1	4490001	61.34	228.94
1	4500001	57.19	101.96		1	4500001	61.79	217.3
1	4510001	56.92	109.53		1	4510001	70.385	211.92
1	4520001	46.71	112.59		1	4520001	71.17	202.05
1	4530001	41.32	108.68		1	4530001	50.885	201.66
1	4540001	55.19	107.78		1	4540001	38.48	207.2
1	4550001	67.03	116.23		1	4550001	48.985	208.01
1	4560001	76.13	119.87		1	4560001	74.27	218.54
1	4570001	74.35	121.16		1	4570001	84.395	235.5
1	4580001	64.98	116.01		1	4580001	70.64	238.65
1	4590001	61.63	107.15		1	4590001	67.745	250.98
1	4600001	69.65	99.16		1	4600001	80.93	247.26
1	4610001	72.62	89.56		1	4610001	74.14	235.68
1	4620001	70.26	79.32		1	4620001	63.425	246.92
1	4630001	69.76	71.01		1	4630001	62.36	243.85
1	4640001	75.44	70.71		1	4640001	73.19	226.15
1	4650001	82.66	70.14		1	4650001	73.37	223.1
1	4660001	73.05	73.4		1	4660001	76.67	229.94
1	4670001	57.08	77.34		1	4670001	83.205	225.06
1	4680001	61.34	80.11		1	4680001	79.835	218.5
1	4690001	69.35	80.23		1	4690001	78.375	206.72
1	4700001	65.13	81.33		1	4700001	78.995	214.4
1	4710001	70.33	80.69		1	4710001	75.57	219.77
1	4720001	57.58	83.3		1	4720001	73.62	228.13
1	4730001	37.63	82.3		1	4730001	64.045	218.73
1	4740001	45.43	81.91		1	4740001	50.25	216.01
1	4750001	58.59	85.03		1	4750001	42.475	220.23
1	4760001	66.98	93.75		1	4760001	49.135	224.22
1	4770001	62.96	91.52		1	4770001	64.755	217.11
1	4780001	56.69	95.01		1	4780001	70.12	211.89
1	4790001	61.61	87.61		1	4790001	59.91	212.23
1	4800001	65.33	93.02		1	4800001	55.84	208.26
1	4810001	68.4	94.57		1	4810001	63.05	222.71
1	4820001	60.33	98.13		1	4820001	68.84	222.16
1	4830001	76.23	97.01		1	4830001	80.725	225.75
1	4840001	75.85	100.79		1	4840001	74.06	234.77
1	4850001	61.31	102.83		1	4850001	71.8	214.74
1	4860001	44.37	104.94		1	4860001	73.83	220.76
1	4870001	36.97	103.58		1	4870001	52.805	212.93
1	4880001	60.56	101.18		1	4880001	35.675	204.91
1	4890001	77.89	102.37		1	4890001	51.01	213.88
1	4900001	74.3	105.42		1	4900001	78.88	219.02
1	4910001	77.6	102.45		1	4910001	78.72	214.29
1	4920001	67.21	100.04		1	4920001	71.18	220.83
1	4930001	57.3	93.5		1	4930001	74.49	220.69
1	4940001	55.96	89.65		1	4940001	84.285	219.08
1	4950001	46.19	87.92		1	4950001	72.705	219.36
1	4960001	33.09	83.19		1	4960001	55.535	227.95
1	4970001	43.47	83.86		1	4970001	52.945	221
1	4980001	46.34	82.87		1	4980001	61.21	213.41
1	4990001	56.81	87.36		1	4990001	52.235	216.11
1	5000001	47.59	93.74		1	5000001	47.515	218.59
1	5010001	43.71	95.08		1	5010001	44.965	221.66
1	5020001	49.47	96.36		1	5020001	37.29	218.84
1	5030001	61.33	97.26		1	5030001	44.09	222.76
1	5040001	65.08	99.05		1	5040001	54.82	231.39
1	5050001	64.84	104.05		1	5050001	64.42	238.56
1	5060001	42.61	110.25		1	5060001	49.29	241.11
1	5070001	36.98	110.17		1	5070001	32.445	247.34
1	5080001	50.58	110.65		1	5080001	33.2	254.09
1	5090001	64.88	109.39		1	5090001	54.64	249.87
1	5100001	69.79	104.93		1	5100001	72.19	230.04
1	5110001	64.2	101.91		1	5110001	80.865	230.76
1	5120001	59.01	102.99		1	5120001	78.805	228.03
1	5130001	54.95	96.92		1	5130001	72.78	219.94
1	5140001	56.35	93.91		1	5140001	62.825	207.36
1	5150001	64.54	92.1		1	5150001	60.445	213.81
1	5160001	72.8	95.66		1	5160001	62.325	225.23
1	5170001	85.22	95.11		1	5170001	77.035	234.79
1	5180001	84.31	96.07		1	5180001	77.78	242.76
1	5190001	70.73	103.46		1	5190001	77.065	240.99
1	5200001	71.86	108.59		1	5200001	80.485	240.59
1	5210001	70.12	113.1		1	5210001	79.47	216.91
1	5220001	68.14	108.86		1	5220001	66.43	207.08
1	5230001	58.94	104.44		1	5230001	64.525	202.21
1	5240001	66.7	110.81		1	5240001	68.58	200.89
1	5250001	63.85	113.62		1	5250001	57.67	205.82
1	5260001	68.23	109.66		1	5260001	67.14	219.01
1	5270001	58.53	111.76		1	5270001	69.42	236.06
1	5280001	56.33	109.8		1	5280001	60.45	203.9
1	5290001	62.35	107.22		1	5290001	52.485	205.9
1	5300001	66.08	110.54		1	5300001	60.695	220.73
1	5310001	69.16	112.67		1	5310001	69.95	226.16
1	5320001	71.19	109.81		1	5320001	77.97	213.78
1	5330001	84.95	106.26		1	5330001	85.24	225.55
1	5340001	83.43	108.83		1	5340001	75.9	224.45
1	5350001	72.08	110.97		1	5350001	78.19	206.36
1	5360001	75.59	114.94		1	5360001	73.4	196.87
1	5370001	81.73	116.9		1	5370001	64.44	196.76
1	5380001	89.69	129.4		1	5380001	71.755	199.02
1	5390001	76.63	131.23		1	5390001	76.82	198.22
1	5400001	78.54	118.99		1	5400001	70.84	214.47
1	5410001	71.47	107.51		1	5410001	67.165	214
1	5420001	59.64	103.3		1	5420001	75.31	219
1	5430001	70.83	101.06		1	5430001	73.625	205.82
1	5440001	73.36	101.91		1	5440001	83.355	198.93
1	5450001	64.1	98.16		1	5450001	80.905	206.31
1	5460001	54.34	89.23		1	5460001	70.525	211.69
1	5470001	49.94	87.99		1	5470001	67.33	216.38
1	5480001	72.63	94.95		1	5480001	62.94	224.71
1	5490001	80.45	95.11		1	5490001	66.435	221.31
1	5500001	63.58	92.66		1	5500001	84.635	224.83
1	5510001	48.19	94.99		1	5510001	87.175	234.75
1	5520001	42.77	99.98		1	5520001	79.975	215.96
1	5530001	49.29	100.31		1	5530001	56.715	230.36
1	5540001	37.49	98.57		1	5540001	35.16	222.42
1	5550001	50.35	108.52		1	5550001	29.815	223.05
1	5560001	67.63	111.01		1	5560001	55.585	214.71
1	5570001	76.18	107.86		1	5570001	79.915	213.93
1	5580001	82.64	102.98		1	5580001	75.485	224.2
1	5590001	76.49	104.68		1	5590001	69.67	220.15
1	5600001	62.6	108.28		1	5600001	66.64	211.61
1	5610001	70.13	111		1	5610001	62.45	214.46
1	5620001	75.82	110.32		1	5620001	59.985	202.86
1	5630001	58.82	110.4		1	5630001	65.405	213
1	5640001	46.59	105.95		1	5640001	67.56	227.77
1	5650001	51.21	104.86		1	5650001	75.3	237.89
1	5660001	59.8	98.96		1	5660001	74.995	225.5
1	5670001	68.35	101.75		1	5670001	68.885	222.96
1	5680001	63.65	96.84		1	5680001	69.545	213.34
1	5690001	53.08	98.44		1	5690001	67.805	224.09
1	5700001	62.84	102.43		1	5700001	71.12	213.75
1	5710001	66.13	100.04		1	5710001	65.15	218.32
1	5720001	69.67	94.93		1	5720001	53.5	226.56
1	5730001	62.3	98.61		1	5730001	60.43	222.17
1	5740001	51.85	100.05		1	5740001	61.91	221.27
1	5750001	58.16	96.03		1	5750001	55.775	212.29
1	5760001	74.11	95.27		1	5760001	64.71	209.54
1	5770001	66.35	99.55		1	5770001	70.78	208.29
1	5780001	54.22	99.67		1	5780001	84.21	216.41
1	5790001	43.86	98.79		1	5790001	79.275	209.84
1	5800001	27.76	104.52		1	5800001	62.39	217.34
1	5810001	7.01	107.9		1	5810001	47.915	226.06
1	5820001	28.37	106.77		1	5820001	20.5	221.11
1	5830001	57.95	105.64		1	5830001	27.45	208.89
1	5840001	63.38	110.3		1	5840001	60.43	202.35
1	5850001	47.56	115.53		1	5850001	68.27	205.22
1	5860001	41.44	116.12		1	5860001	54.7	214.86
1	5870001	74.25	113.89		1	5870001	44.585	207.66
1	5880001	85.29	115.52		1	5880001	59.53	226.33
1	5890001	66.23	109.17		1	5890001	65.08	234.27
1	5900001	53.81	108.29		1	5900001	52.1	225.48
1	5910001	51.99	97.2		1	5910001	55.305	223.46
1	5920001	63.42	94.7		1	5920001	65.86	229.28
1	5930001	71.08	102.52		1	5930001	73.215	227.02
1	5940001	69.44	104.87		1	5940001	61.865	213.15
1	5950001	62.46	112.17		1	5950001	60.56	213.16
1	5960001	65.52	113.4		1	5960001	66.41	220.38
1	5970001	68.28	107.52		1	5970001	79.41	226.03
1	5980001	73.73	113.1		1	5980001	67.095	232.86
1	5990001	78.16	114.41		1	5990001	54.445	246.51
1	6000001	78.36	112.8		1	6000001	61.485	253.33
1	6010001	66.4	109.84		1	6010001	58.88	249.42
1	6020001	55.23	111.26		1	6020001	62.85	251.68
1	6030001	59.54	106.96		1	6030001	63.885	245.59
1	6040001	77.88	102.03		1	6040001	72.63	236.58
1	6050001	76.53	111.45		1	6050001	78.91	235.49
1	6060001	71.18	119.4		1	6060001	64.965	251.78
1	6070001	59.69	121.89		1	6070001	65.16	252.72
1	6080001	57.18	145.81		1	6080001	67.78	241.45
1	6090001	75.46	112.63		1	6090001	64.585	233.53
1	6100001	78.35	103.45		1	6100001	61.89	238.85
1	6110001	77.88	105.32		1	6110001	64.355	241.9
1	6120001	70.7	107.16		1	6120001	61.165	249.26
1	6130001	56.24	113.64		1	6130001	60.1	237.98
1	6140001	53.62	109.5		1	6140001	62.56	248.78
1	6150001	53.61	107.75		1	6150001	65.38	221.4
1	6160001	50.43	117.36		1	6160001	60.33	219.82
1	6170001	54.79	114.94		1	6170001	51.765	213.24
1	6180001	63.61	111.05		1	6180001	49.925	231.54
1	6190001	56.07	105.26		1	6190001	49.595	228.24
1	6200001	49.2	100.4		1	6200001	46.8	212.92
1	6210001	58	105.28		1	6210001	55.94	200.21
1	6220001	59.89	111.44		1	6220001	63.07	213.32
1	6230001	56.77	116.67		1	6230001	67.185	215.68
1	6240001	53.34	120.04		1	6240001	57.4	203.94
1	6250001	48.82	117.52		1	6250001	57.53	202.85
1	6260001	47.59	118.25		1	6260001	52.72	198.09
1	6270001	57.51	120.41		1	6270001	45.285	197.48
1	6280001	68.53	120.54		1	6280001	57.455	204.61
1	6290001	71.13	119.16		1	6290001	77.325	203.33
1	6300001	80.06	118.19		1	6300001	87.87	198.76
1	6310001	78.37	115.17		1	6310001	76.605	199.46
1	6320001	68.95	108.73		1	6320001	63.57	188.87
1	6330001	62.63	104.74		1	6330001	59.365	198.72
1	6340001	55.42	110.6		1	6340001	65.7	214.77
1	6350001	68.49	107.45		1	6350001	70.51	209.42
1	6360001	74.35	113.64		1	6360001	78.005	202.95
1	6370001	64.9	111.11		1	6370001	76.67	204.33
1	6380001	53.13	107.75		1	6380001	65.195	205.47
1	6390001	55.34	109.39		1	6390001	66.45	198.28
1	6400001	52.49	110.83		1	6400001	71.54	196.9
1	6410001	54.09	113.08		1	6410001	60.385	217.99
1	6420001	59.85	113.57		1	6420001	52.915	213.25
1	6430001	65.08	115.19		1	6430001	54.815	222.73
1	6440001	68.1	110.43		1	6440001	60.185	216.64
1	6450001	71.99	109.69		1	6450001	74.475	232.32
1	6460001	67.1	110.97		1	6460001	83.11	234.41
1	6470001	70.67	116.53		1	6470001	69.645	238.97
1	6480001	62.56	112.82		1	6480001	57.29	227.3
1	6490001	67.94	110.77		1	6490001	57.79	227.7
1	6500001	77.93	106.49		1	6500001	62.275	236.56
1	6510001	70.2	93.56		1	6510001	66.235	252.56
1	6520001	70.31	94.56		1	6520001	60.81	248.87
1	6530001	73.05	100.05		1	6530001	59.32	232.31
1	6540001	71.15	108.37		1	6540001	64.82	240.83
1	6550001	71.58	112.83		1	6550001	75.205	247.15
1	6560001	66.13	113.21		1	6560001	77.34	249.11
1	6570001	48.94	116.96		1	6570001	72.79	238.12
1	6580001	46.38	124.22		1	6580001	52.96	230.14
1	6590001	53.56	122.82		1	6590001	49.01	242.86
1	6600001	59.91	123.88		1	6600001	59.11	220.65
1	6610001	64.1	126.81		1	6610001	66.54	227.68
1	6620001	74.32	128.06		1	6620001	65.865	220.64
1	6630001	75.63	130.59		1	6630001	63.475	224.26
1	6640001	71.59	129.97		1	6640001	60.935	234.62
1	6650001	63.82	127.21		1	6650001	61.235	240.32
1	6660001	65.21	128.28		1	6660001	65.045	223.22
1	6670001	67.25	125.66		1	6670001	68.575	225.96
1	6680001	64.13	120.97		1	6680001	75.515	233.26
1	6690001	58.6	126.29		1	6690001	70.7	236.73
1	6700001	73.81	125.37		1	6700001	72.065	224.45
1	6710001	69.46	120.83		1	6710001	67.175	220.68
1	6720001	72.96	120.58		1	6720001	60.91	227.55
1	6730001	77.42	117.65		1	6730001	55.87	234.33
1	6740001	67.93	121.01		1	6740001	57.935	242.37
1	6750001	66.47	121.43		1	6750001	70.93	231.82
1	6760001	68.82	117.42		1	6760001	73.535	237.7
1	6770001	71.59	108.88		1	6770001	70.185	249.1
1	6780001	77.97	105.27		1	6780001	64.215	236.71
1	6790001	76.94	101.89		1	6790001	68.545	240.6
1	6800001	71.77	98.19		1	6800001	75.595	227.06
1	6810001	70.7	96.55		1	6810001	91.65	232.73
1	6820001	60	94.71		1	6820001	82.88	245.01
1	6830001	48.05	96.78		1	6830001	65.605	242.34
1	6840001	41.84	98.16		1	6840001	53.295	238.7
1	6850001	36.97	103.52		1	6850001	49.87	222.05
1	6860001	52.23	100.36		1	6860001	39.88	220.42
1	6870001	53.75	100.04		1	6870001	43.8	219.71
1	6880001	60.27	97.59		1	6880001	50.015	219.45
1	6890001	71.32	101.92		1	6890001	62.695	230.71
1	6900001	66.96	103.08		1	6900001	83.825	222.69
1	6910001	72.69	102.54		1	6910001	85.94	234.34
1	6920001	83.01	104.7		1	6920001	70.385	245.39
1	6930001	72.64	104.3		1	6930001	60.73	248.84
1	6940001	67.2	99.29		1	6940001	65.87	245.85
1	6950001	65.77	97.2		1	6950001	66.5	236
1	6960001	50.46	90.4		1	6960001	72.455	232.25
1	6970001	43.03	90.39		1	6970001	78.035	240.16
1	6980001	49.31	92.95		1	6980001	46.185	251.07
1	6990001	54.92	90.14		1	6990001	37.74	247.44
1	7000001	61.01	90.45		1	7000001	50.36	252.45
1	7010001	62.27	96.22		1	7010001	59.7	242.24
1	7020001	65.17	103.06		1	7020001	70.755	265.24
1	7030001	66.4	104.6		1	7030001	68.27	271.87
1	7040001	50.37	101.49		1	7040001	62.905	259.17
1	7050001	55.15	100.54		1	7050001	62.39	236.1
1	7060001	64.52	99.44		1	7060001	71.265	239.79
1	7070001	50.8	106.69		1	7070001	77.39	236.17
1	7080001	35.66	109.26		1	7080001	62.52	230.15
1	7090001	54.11	109.66		1	7090001	45.16	226.16
1	7100001	60.28	110.02		1	7100001	57.535	216.35
1	7110001	61.68	121.88		1	7110001	70.26	213.75
1	7120001	69.77	124.45		1	7120001	65.54	221.88
1	7130001	75.77	122.74		1	7130001	65.955	217.99
1	7140001	78.3	125.68		1	7140001	70.71	221.38
1	7150001	72.59	118.45		1	7150001	69.995	225.81
1	7160001	72.72	109.9		1	7160001	72.305	222.69
1	7170001	69.34	108.13		1	7170001	72.97	221.13
1	7180001	63.06	111.84		1	7180001	73.35	223.58
1	7190001	49.29	113		1	7190001	69.295	231.13
1	7200001	47.45	107.07		1	7200001	56.61	238.3
1	7210001	46.97	104.42		1	7210001	70.21	240.04
1	7220001	41.68	104.94		1	7220001	78.82	228.94
1	7230001	38.77	104.15		1	7230001	74.735	222.25
1	7240001	43.51	108.3		1	7240001	57.16	220.23
1	7250001	59.14	111.02		1	7250001	48.505	217.15
1	7260001	62.73	113.13		1	7260001	69.99	214.38
1	7270001	51.37	116.12		1	7270001	80.075	238.08
1	7280001	52.11	104.68		1	7280001	66.2	243.84
1	7290001	51.97	101.57		1	7290001	38.69	256.64
1	7300001	55.7	99.29		1	7300001	49.095	234.35
1	7310001	50.61	95.23		1	7310001	52.39	229.22
1	7320001	61.06	98.22		1	7320001	58.41	213.57
1	7330001	64.52	102.45		1	7330001	61.29	210.66
1	7340001	60.32	104.13		1	7340001	75.03	213.63
1	7350001	74.49	108.68		1	7350001	68.385	212.19
1	7360001	82.78	111.78		1	7360001	53.67	219.1
1	7370001	68.73	110.12		1	7370001	68.635	211.47
1	7380001	59.18	104.01		1	7380001	78.04	211.61
1	7390001	69.04	101.83		1	7390001	66.955	222.54
1	7400001	73.5	103.8		1	7400001	66.79	221.82
1	7410001	69.56	107.93		1	7410001	64.95	233.64
1	7420001	71.33	109.87		1	7420001	64.64	237.56
1	7430001	69.33	119.31		1	7430001	53.58	233.46
1	7440001	59.74	115.6		1	7440001	48.38	235.31
1	7450001	58.5	113.95		1	7450001	45.99	243.01
1	7460001	56.87	105.03		1	7460001	58.835	251.27
1	7470001	67.5	105.28		1	7470001	67.94	243.18
1	7480001	78.65	108.81		1	7480001	65.44	233.89
1	7490001	74.83	108.2		1	7490001	69.235	230.04
1	7500001	53.23	106.8		1	7500001	63.26	232.04
1	7510001	39.15	116.33		1	7510001	63.29	231.18
1	7520001	40.85	118.74		1	7520001	71.365	222.79
1	7530001	71.05	119.33		1	7530001	56.82	233.08
1	7540001	85.13	119.85		1	7540001	41.775	225.6
1	7550001	72.09	116.21		1	7550001	47.535	229.15
1	7560001	86.03	118.35		1	7560001	65.205	219.62
1	7570001	95.04	115.53		1	7570001	84.28	223.5
1	7580001	78.97	111.88		1	7580001	90.845	229.94
1	7590001	80.07	108.87		1	7590001	87.05	226.01
1	7600001	78.94	103.28		1	7600001	77.32	222.56
1	7610001	58.78	103.69		1	7610001	72.725	221.4
1	7620001	51.57	105.4		1	7620001	74.24	241.96
1	7630001	50.92	106.3		1	7630001	68.495	241.6
1	7640001	62.3	97.5		1	7640001	69.395	231.02
1	7650001	64.48	95.32		1	7650001	71.465	225.8
1	7660001	66.12	97.83		1	7660001	72.475	237.87
1	7670001	60.95	94.38		1	7670001	72.07	233.43
1	7680001	68.51	97.02		1	7680001	70.645	239.74
1	7690001	69.7	101.44		1	7690001	87.175	236.93
1	7700001	74.62	104.09		1	7700001	87.555	238.8
1	7710001	70.27	110.9		1	7710001	71.11	237.15
1	7720001	61.84	121.72		1	7720001	58.795	231.94
1	7730001	45.32	120.08		1	7730001	65.86	234.13
1	7740001	41.59	119.98		1	7740001	67.695	251.35
1	7750001	63.04	121.62		1	7750001	64.82	258.33
1	7760001	73.12	118.37		1	7760001	47.485	246.77
1	7770001	63.59	109.71		1	7770001	41.88	232.22
1	7780001	43	102.56		1	7780001	63.125	228.7
1	7790001	54.55	96.48		1	7790001	72.655	227.79
1	7800001	71.98	92.12		1	7800001	51.04	221.07
1	7810001	86.13	92.22		1	7810001	39.105	229.23
1	7820001	74.66	96.43		1	7820001	54.71	229.72
1	7830001	62.23	101.54		1	7830001	74.385	225.6
1	7840001	46.33	101.62		1	7840001	75.26	229.35
1	7850001	43.52	107.3		1	7850001	71.085	213.54
1	7860001	51.71	114.47		1	7860001	58.77	233.22
1	7870001	57.49	116.31		1	7870001	52.35	237.14
1	7880001	58.21	112.94		1	7880001	46.095	239.19
1	7890001	61.44	108.49		1	7890001	54.365	233.73
1	7900001	66.55	110.8		1	7900001	53.055	238.54
1	7910001	56.07	113.63		1	7910001	49.995	248.56
1	7920001	52.84	114.19		1	7920001	56.75	242.3
1	7930001	60.17	123.17		1	7930001	51.195	248.24
1	7940001	69.85	126.91		1	7940001	41.7	236.36
1	7950001	82.87	129.22		1	7950001	52.73	244.73
1	7960001	81.06	134.95		1	7960001	75.39	227.01
1	7970001	82.21	137.14		1	7970001	76.02	236.96
1	7980001	69.65	137.61		1	7980001	66.31	236.52
1	7990001	52.34	136.62		1	7990001	68.185	225.63
1	8000001	46.2	136.04		1	8000001	71.165	209.93
1	8010001	52.52	137.7		1	8010001	63.775	217.78
1	8020001	44.06	129.96		1	8020001	68.64	230.81
1	8030001	43.94	135.14		1	8030001	60.98	230.15
1	8040001	74.49	124.51		1	8040001	27.745	232.86
1	8050001	72.04	121.54		1	8050001	30.69	219.4
1	8060001	50.56	115.1		1	8060001	58.16	212.77
1	8070001	50.02	112.55		1	8070001	70.715	219.27
1	8080001	68.35	114.62		1	8080001	60.555	212.54
1	8090001	70.69	112.44		1	8090001	54.61	204.82
1	8100001	67.39	109.7		1	8100001	71.08	207.47
1	8110001	52.88	110.68		1	8110001	87.265	211.94
1	8120001	58.16	117.58		1	8120001	95.295	217.87
1	8130001	61.31	113.42		1	8130001	90.97	220.93
1	8140001	58.16	103.27		1	8140001	75.54	222.94
1	8150001	62.93	97.52		1	8150001	62.085	226.01
1	8160001	55.45	92.88		1	8160001	47.93	243.42
1	8170001	44.67	92.23		1	8170001	51.82	219.13
1	8180001	56.69	90.44		1	8180001	54.085	230.06
1	8190001	70.12	95.24		1	8190001	43.735	239.24
1	8200001	79.85	100.68		1	8200001	55.97	246.35
1	8210001	87.79	108.68		1	8210001	67.57	245.94
1	8220001	76.22	116.99		1	8220001	75.02	241.96
1	8230001	79.58	119.51		1	8230001	73.13	240.43
1	8240001	87.99	124.83		1	8240001	76.95	220.25
1	8250001	83	123.59		1	8250001	90.7	215.86
1	8260001	65.24	112.63		1	8260001	87.19	209.37
1	8270001	55.24	110.32		1	8270001	80.465	216.04
1	8280001	57.57	113.68		1	8280001	57.405	217.18
1	8290001	68.6	114.99		1	8290001	52.345	236.26
1	8300001	65.9	115.18		1	8300001	60.68	234.39
1	8310001	63.66	115.16		1	8310001	65.19	211.52
1	8320001	68.05	107.7		1	8320001	68.57	213.47
1	8330001	64.33	107.66		1	8330001	66.83	218.61
1	8340001	63.51	110.55		1	8340001	65.67	222.31
1	8350001	64.1	112.38		1	8350001	55.9	211
1	8360001	63.32	109.19		1	8360001	45.735	211.52
1	8370001	68.16	113.61		1	8370001	47.605	213.6
1	8380001	73.29	117.99		1	8380001	48.11	201.67
1	8390001	74.26	113.3		1	8390001	46.68	184.14
1	8400001	64.39	108.87		1	8400001	57.59	202.98
1	8410001	52.39	110.74		1	8410001	70.53	205.43
1	8420001	51.96	112.75		1	8420001	54.935	216.36
1	8430001	66.9	116.64		1	8430001	40.87	221.87
1	8440001	59.93	108.96		1	8440001	40.6	234.12
1	8450001	54.16	108.38		1	8450001	61.2	227.24
1	8460001	55.67	104.41		1	8460001	75.745	231.89
1	8470001	55.3	106.99		1	8470001	77.18	236.82
1	8480001	64.81	103.07		1	8480001	86.685	240.15
1	8490001	78.89	109.69		1	8490001	76.565	226.11
1	8500001	66.5	112.44		1	8500001	58.53	218.75
1	8510001	60.11	114.32		1	8510001	63.44	237.06
1	8520001	60.45	111.79		1	8520001	82.365	248.13
1	8530001	64.24	111.99		1	8530001	78.4	246.14
1	8540001	55.61	108.85		1	8540001	61.54	239.58
1	8550001	45.42	104.47		1	8550001	67.53	209.93
1	8560001	55.69	103.85		1	8560001	67.44	222.15
1	8570001	61.24	104.6		1	8570001	57.045	217.46
1	8580001	65.16	105.69		1	8580001	70.07	217.37
1	8590001	67.11	103.51		1	8590001	79.395	208.26
1	8600001	61.77	101.24		1	8600001	75.365	207.34
1	8610001	69.54	105.65		1	8610001	71.5	218.18
1	8620001	72.82	109.55		1	8620001	64.71	218.44
1	8630001	74.5	105.76		1	8630001	60.57	233.06
1	8640001	74.71	103.19		1	8640001	71.26	237.13
1	8650001	77.11	97.06		1	8650001	77.045	230.47
1	8660001	74.62	96.59		1	8660001	78.755	231.92
1	8670001	66.84	104.88		1	8670001	75.675	228.86
1	8680001	57.78	111.73		1	8680001	70.395	230.52
1	8690001	52.06	114.81		1	8690001	64.63	225.57
1	8700001	61.8	108.45		1	8700001	67.605	210.85
1	8710001	68.87	106.16		1	8710001	72.46	222.06
1	8720001	58.52	111.27		1	8720001	66.505	237.46
1	8730001	65.83	113.21		1	8730001	74.92	262.04
1	8740001	78.4	109.41		1	8740001	80.475	252.98
1	8750001	75.79	110.04		1	8750001	64.82	249.32
1	8760001	74.04	106.11		1	8760001	57.305	233.41
1	8770001	83.8	101.26		1	8770001	79.01	237.6
1	8780001	86.09	94.74		1	8780001	87.74	242.6
1	8790001	78.71	96.99		1	8790001	69.945	228.81
1	8800001	72.48	100.85		1	8800001	68.745	231.26
1	8810001	70.64	102.17		1	8810001	68.47	224.21
1	8820001	74.97	96.19		1	8820001	76.86	225.83
1	8830001	71.53	98.48		1	8830001	81.83	239.79
1	8840001	78.36	104.18		1	8840001	79.875	263.22
1	8850001	91.74	109.39		1	8850001	72.765	248.5
1	8860001	86.52	109.21		1	8860001	71.495	230.32
1	8870001	62.55	109.43		1	8870001	80.65	229.3
1	8880001	59.51	108.1		1	8880001	85.08	235.78
1	8890001	57.8	107.45		1	8890001	80.935	232.8
1	8900001	65.76	106.78		1	8900001	68.37	229.55
1	8910001	64.71	103.9		1	8910001	57.5	204.66
1	8920001	50.03	104.6		1	8920001	61.775	207.46
1	8930001	57.71	111		1	8930001	47.775	228.47
1	8940001	65.98	111.09		1	8940001	33.47	225.36
1	8950001	73.86	106.61		1	8950001	54.115	231.37
1	8960001	77.31	108.44		1	8960001	72.715	218.3
1	8970001	68.73	109.36		1	8970001	68.97	223.44
1	8980001	64.14	106.79		1	8980001	69.48	223.23
1	8990001	75.55	107.06		1	8990001	69.445	224.74
1	9000001	70.09	114.56		1	9000001	67.96	225.72
1	9010001	64.7	112		1	9010001	66.79	216.09
1	9020001	71.04	111.47		1	9020001	65.745	227.97
1	9030001	77.57	113.81		1	9030001	78.575	227.32
1	9040001	81.58	107.75		1	9040001	66.935	233.31
1	9050001	89.51	105.6		1	9050001	63.91	237.57
1	9060001	91.57	110.38		1	9060001	68.66	244.8
1	9070001	83.59	108.71		1	9070001	69.62	236.3
1	9080001	75.65	111.17		1	9080001	64.73	246.75
1	9090001	56.89	109.15		1	9090001	60.25	240.27
1	9100001	44.58	113.52		1	9100001	60.755	228.01
1	9110001	56.03	114.02		1	9110001	48.42	242
1	9120001	56.85	111.11		1	9120001	59.035	260.95
1	9130001	65.83	114.1		1	9130001	83.675	239.89
1	9140001	66.48	113.47		1	9140001	87.88	227.54
1	9150001	58.58	116.21		1	9150001	73.945	243.37
1	9160001	67.76	118.82		1	9160001	70.92	250.96
1	9170001	67.54	121.88		1	9170001	84.18	234.59
1	9180001	64.03	125.44		1	9180001	82.51	230.58
1	9190001	67.58	111.79		1	9190001	72.48	211.89
1	9200001	66.1	103.5		1	9200001	70.735	204.04
1	9210001	58.84	107.75		1	9210001	68.705	217.17
1	9220001	56.68	114.54		1	9220001	75.325	215.64
1	9230001	66.87	111.62		1	9230001	84.245	222.85
1	9240001	79.5	112.43		1	9240001	71.115	203.24
1	9250001	76.31	115.21		1	9250001	66.865	216.73
1	9260001	66.7	124.7		1	9260001	71.275	225.79
1	9270001	68.09	129.6		1	9270001	78.29	209.31
1	9280001	78.97	130.2		1	9280001	81.96	209.04
1	9290001	83.11	133.08		1	9290001	83.08	220.8
1	9300001	81.98	129.07		1	9300001	83.835	228.35
1	9310001	73.41	123.65		1	9310001	84.095	235.38
1	9320001	61.29	126.62		1	9320001	80.615	239.85
1	9330001	48.47	124.69		1	9330001	79.14	241.29
1	9340001	38.27	125.59		1	9340001	66.085	222.06
1	9350001	52.1	120.27		1	9350001	51.115	212.19
1	9360001	70.2	116.83		1	9360001	44.555	222
1	9370001	68.11	114.34		1	9370001	50.13	226.52
1	9380001	63.54	113.66		1	9380001	64.725	221.88
1	9390001	53.83	111.47		1	9390001	69.615	228.96
1	9400001	58.56	105.91		1	9400001	72.02	233.08
1	9410001	73.76	99.17		1	9410001	68.02	238.95
1	9420001	68.37	101.68		1	9420001	69.39	243.43
1	9430001	60.33	104.71		1	9430001	79.38	232.39
1	9440001	61.76	100.11		1	9440001	70.16	237.22
1	9450001	68.55	96.87		1	9450001	67.645	245.12
1	9460001	48.04	97.85		1	9460001	63.245	243.66
1	9470001	23.98	93.47		1	9470001	38.92	239.14
1	9480001	12.04	93.05		1	9480001	28.28	238.2
1	9490001	37.9	98.13		1	9490001	12.82	243.99
1	9500001	58.81	91.06		1	9500001	14.975	236.29
1	9510001	58.1	101.5		1	9510001	29.365	215.12
1	9520001	71.15	107.5		1	9520001	45.475	214.1
1	9530001	74.65	112.9		1	9530001	56.745	212.36
1	9540001	73.24	120.86		1	9540001	68.42	207.75
1	9550001	61.83	119.73		1	9550001	73.7	208.62
1	9560001	61.36	123.52		1	9560001	69.065	206.6
1	9570001	63.44	121.96		1	9570001	68.585	209.02
1	9580001	44.14	120.84		1	9580001	66.045	210.86
1	9590001	31.6	115.46		1	9590001	68.465	213.08
1	9600001	37.95	111.69		1	9600001	69.76	210.55
1	9610001	57.97	115.14		1	9610001	61.395	213.48
1	9620001	60.43	115.13		1	9620001	37.64	216.15
1	9630001	56.21	122.84		1	9630001	39.405	210.13
1	9640001	60.5	117.55		1	9640001	55.965	218.83
1	9650001	69.04	111.89		1	9650001	65.265	216.6
1	9660001	61.63	111.03		1	9660001	65.885	220.71
1	9670001	60.88	107.82		1	9670001	67.69	218.73
1	9680001	69.71	106.58		1	9680001	79.13	223.52
1	9690001	75.39	108.09		1	9690001	70.635	218.39
1	9700001	70.14	108.66		1	9700001	66.42	232.53
1	9710001	66.52	114.36		1	9710001	69.505	243.46
1	9720001	54.62	114.77		1	9720001	54.295	242.76
1	9730001	53.98	118.16		1	9730001	45.83	227.17
1	9740001	63.76	118.22		1	9740001	58.625	227.34
1	9750001	66.8	114.56		1	9750001	57.12	239.01
1	9760001	64.34	113.5		1	9760001	61.125	244.02
1	9770001	66.95	116.09		1	9770001	66.275	244.42
1	9780001	69.6	105.61		1	9780001	67.27	232.3
1	9790001	77.19	108.38		1	9790001	77.2	226.78
1	9800001	81.02	104.08		1	9800001	77.085	228.92
1	9810001	78.39	99.88		1	9810001	75.94	209.76
1	9820001	81.23	103.53		1	9820001	75.035	211.98
1	9830001	79.32	111.39		1	9830001	74.52	217.9
1	9840001	78.48	109.45		1	9840001	79.16	226.88
1	9850001	66.88	106.12		1	9850001	86.22	227.86
1	9860001	66.06	107.61		1	9860001	70.46	208.55
1	9870001	69.91	111.55		1	9870001	60.535	216.89
1	9880001	66.59	109.81		1	9880001	47.88	221.02
1	9890001	62.89	107.15		1	9890001	49.095	225.02
1	9900001	66.22	115.29		1	9900001	58.52	237.08
1	9910001	59.74	115.02		1	9910001	57.18	249.42
1	9920001	57.68	111.95		1	9920001	60.8	255.5
1	9930001	58.67	115.3		1	9930001	54.625	248.69
1	9940001	58.02	120.03		1	9940001	51.355	247.89
1	9950001	71.75	121.49		1	9950001	64.48	235.8
1	9960001	77.56	125.34		1	9960001	76.23	214.41
1	9970001	75.13	127.16		1	9970001	76.385	214.13
1	9980001	59.83	127.49		1	9980001	57.925	210.09
1	9990001	46.05	123.82		1	9990001	53.595	214.78
1	10000001	44.62	119.83		1	10000001	56.145	205.71
1	10010001	55.77	110.47		1	10010001	72.7	212.92
1	10020001	74.96	110.25		1	10020001	84.18	210.9
1	10030001	80.88	109.26		1	10030001	79.145	219.28
1	10040001	70.59	113.16		1	10040001	74.785	225.7
1	10050001	50.37	114.82		1	10050001	66.585	239.41
1	10060001	51.3	111.67		1	10060001	62.265	233.07
1	10070001	60.28	109.03		1	10070001	70.105	209.97
1	10080001	57.34	108.46		1	10080001	64.5	231.65
1	10090001	57.82	114.84		1	10090001	63.99	226.34
1	10100001	57.42	112.21		1	10100001	61.915	231.71
1	10110001	66.09	108.01		1	10110001	58.665	208.76
1	10120001	60.06	107.12		1	10120001	62.05	206.16
1	10130001	54.79	99.43		1	10130001	63.67	213.08
1	10140001	49.83	105.7		1	10140001	64.49	223.07
1	10150001	53.84	105.19		1	10150001	63.945	216.46
1	10160001	71.06	111.98		1	10160001	57.75	204.06
1	10170001	71.62	111.69		1	10170001	63.515	218.41
1	10180001	60.74	106.17		1	10180001	69.42	208.44
1	10190001	61.75	106.93		1	10190001	83.18	204.97
1	10200001	60.46	105.28		1	10200001	86.9	213.03
1	10210001	59.04	109.77		1	10210001	82.77	214.75
1	10220001	67.93	109.09		1	10220001	72.835	210.1
1	10230001	72.31	109.77		1	10230001	61.9	203.9
1	10240001	80.36	115.63		1	10240001	66.88	218.59
1	10250001	84.23	116.93		1	10250001	72.71	231.66
1	10260001	82.8	121.23		1	10260001	68.6	223.34
1	10270001	75.74	128.61		1	10270001	75.65	213.15
1	10280001	70.59	128.34		1	10280001	80.825	235.3
1	10290001	71.96	124.57		1	10290001	79.905	236.34
1	10300001	62.94	123.06		1	10300001	75.855	238.14
1	10310001	56.14	123.73		1	10310001	74.745	237.69
1	10320001	67.13	111.08		1	10320001	67.645	237.2
1	10330001	78.3	105.9		1	10330001	70.125	233.53
1	10340001	71.78	113.1		1	10340001	74.455	254.7
1	10350001	71.37	122.17		1	10350001	78.65	249.37
1	10360001	65.29	123.94		1	10360001	71.325	260.79
1	10370001	68.06	123.61		1	10370001	64.065	252.1
1	10380001	67.32	119.21		1	10380001	62.91	243.21
1	10390001	69.96	109.77		1	10390001	67.845	229.29
1	10400001	64.47	112.69		1	10400001	71.265	249.25
1	10410001	57.93	116.84		1	10410001	81.565	246.77
1	10420001	60.53	106.89		1	10420001	73.12	245.55
1	10430001	56.18	106.67		1	10430001	56.305	245.67
1	10440001	49.17	108.7		1	10440001	50.105	238.66
1	10450001	58.09	111.6		1	10450001	58.32	226.21
1	10460001	69.26	116.35		1	10460001	53.695	238.83
1	10470001	59.6	125.18		1	10470001	47.215	235.28
1	10480001	56.97	123.41		1	10480001	56.2	226.75
1	10490001	65.69	122.72		1	10490001	62.3	219.34
1	10500001	65.89	117.67		1	10500001	68.5	214.27
1	10510001	69.19	129.27		1	10510001	74.565	229.82
1	10520001	67.26	128.16		1	10520001	70.67	220.61
1	10530001	51.2	129.16		1	10530001	56.225	218.73
1	10540001	52.86	119.04		1	10540001	70.72	215.91
1	10550001	78.1	116.53		1	10550001	75.06	206.18
1	10560001	83.55	106.67		1	10560001	70.625	212.46
1	10570001	79.34	109.71		1	10570001	65.23	233.72
1	10580001	74.52	115.16		1	10580001	55.67	228.4
1	10590001	69.45	119.26		1	10590001	57.53	214.52
1	10600001	66.72	113.98		1	10600001	61.875	222.36
1	10610001	61.84	117.36		1	10610001	63.245	218.4
1	10620001	54.35	118.41		1	10620001	68.445	209.48
1	10630001	61.44	119.59		1	10630001	72.465	209.36
1	10640001	59.45	119.6		1	10640001	67.865	210.51
1	10650001	62.61	122.19		1	10650001	65.97	201.99
1	10660001	54.83	120.27		1	10660001	71.71	180.19
1	10670001	42.15	104.94		1	10670001	58.37	204.62
1	10680001	42.3	97.39		1	10680001	46.215	208.49
1	10690001	56.41	98.94		1	10690001	63.19	218.23
1	10700001	60.51	98.98		1	10700001	65.88	231.19
1	10710001	52.56	97.48		1	10710001	61.85	226.66
1	10720001	64.38	94.63		1	10720001	64.335	230.98
1	10730001	72.06	96.13		1	10730001	68.87	252.14
1	10740001	63.64	92.72		1	10740001	71.015	230.39
1	10750001	49.71	88.15		1	10750001	57.77	229.79
1	10760001	46.35	89.63		1	10760001	58.745	217.85
1	10770001	66.48	97.13		1	10770001	79.04	199.25
1	10780001	77.47	102.52		1	10780001	85.575	197.4
1	10790001	71.57	105.25		1	10790001	66.695	184.9
1	10800001	61.48	109.81		1	10800001	55.38	193.05
1	10810001	58.13	113.32		1	10810001	46.78	204.55
1	10820001	58.53	113.96		1	10820001	62.1	193.37
1	10830001	59.29	116.83		1	10830001	58.92	188.91
1	10840001	69.13	120.71		1	10840001	63.24	203.81
1	10850001	83.07	123.13		1	10850001	73.545	212.46
1	10860001	79.25	121.14		1	10860001	78.9	207.96
1	10870001	73.44	121.26		1	10870001	77.16	203.17
1	10880001	67.62	119.36		1	10880001	57.47	212.96
1	10890001	66.14	112.77		1	10890001	46.735	218.73
1	10900001	58.83	107.81		1	10900001	57.08	228.9
1	10910001	64.3	101.45		1	10910001	69.41	219.15
1	10920001	64.43	96.32		1	10920001	70.015	231.78
1	10930001	63.87	99.62		1	10930001	83.88	225.65
1	10940001	63.56	112.76		1	10940001	80.17	239.63
1	10950001	69.59	115.18		1	10950001	59.215	222.68
1	10960001	77.32	115.75		1	10960001	58.46	212.9
1	10970001	75.27	110.28		1	10970001	65.33	230.75
1	10980001	64.45	105.63		1	10980001	65.755	240.07
1	10990001	57.05	100.66		1	10990001	60.26	249.9
1	11000001	55.49	100.61		1	11000001	59.59	248.24
1	11010001	61.51	112.43		1	11010001	65.15	244.75
1	11020001	76.49	120.11		1	11020001	78.765	241.3
1	11030001	64.63	116.98		1	11030001	80.51	236.46
1	11040001	53.68	115.14		1	11040001	73.39	230.62
1	11050001	46.93	115.85		1	11050001	66.64	235.66
1	11060001	50.86	112.49		1	11060001	71.775	238.85
1	11070001	73.48	105.28		1	11070001	66.215	241.75
1	11080001	78.78	103.76		1	11080001	65.53	240.53
1	11090001	75.38	102.51		1	11090001	72.865	231.78
1	11100001	75.08	104.26		1	11100001	73.565	229.61
1	11110001	75.78	107.35		1	11110001	67.545	233.64
1	11120001	58.61	103.89		1	11120001	57.465	222.52
1	11130001	49.79	102.36		1	11130001	65.95	236.88
1	11140001	57.98	110.63		1	11140001	62.05	228.02
1	11150001	53.36	117.92		1	11150001	63.62	238.13
1	11160001	63.24	121.18		1	11160001	68.835	217.47
1	11170001	65.93	123.69		1	11170001	66.83	202.31
1	11180001	62.49	122.18		1	11180001	64.39	203.72
1	11190001	63	112.21		1	11190001	53.32	215.61
1	11200001	56.84	109.2		1	11200001	46.58	226.79
1	11210001	53.29	105.35		1	11210001	62.495	231.49
1	11220001	65.6	104.59		1	11220001	62.775	221.88
1	11230001	74.05	101.23		1	11230001	51.78	219.16
1	11240001	68.75	103.63		1	11240001	49.315	218.15
1	11250001	55.63	103.35		1	11250001	47.655	205.18
1	11260001	46.44	107.76		1	11260001	53.085	206.64
1	11270001	62.06	104.64		1	11270001	65.275	200.82
1	11280001	68.76	109.05		1	11280001	64.27	206.14
1	11290001	65.56	109.84		1	11290001	61.875	205.29
1	11300001	62.04	107.2		1	11300001	57.695	199.23
1	11310001	57.06	111.04		1	11310001	51.705	203.67
1	11320001	65.28	115.58		1	11320001	64.285	213.83
1	11330001	62.1	118.74		1	11330001	72.215	230.72
1	11340001	68.6	118.66		1	11340001	71.085	226.17
1	11350001	75.2	117.86		1	11350001	72.84	233.33
1	11360001	72.71	115.29		1	11360001	71.935	229.26
1	11370001	73.93	115.98		1	11370001	81.925	235.23
1	11380001	68.5	117.73		1	11380001	80.495	226.49
1	11390001	60.79	115.71		1	11390001	81.2	209.19
1	11400001	56.83	113.31		1	11400001	86.68	219.67
1	11410001	59.49	110.76		1	11410001	84.05	234.05
1	11420001	71.03	115.07		1	11420001	68.885	241.31
1	11430001	65.4	114.6		1	11430001	72.135	233.58
1	11440001	65.8	116.41		1	11440001	80.77	238.19
1	11450001	64.75	120.97		1	11450001	75.94	227.07
1	11460001	57.53	119.13		1	11460001	59.5	241.04
1	11470001	67.51	117.6		1	11470001	60.475	250.04
1	11480001	69.26	117.41		1	11480001	63.775	239.6
1	11490001	56.68	116.66		1	11490001	60.665	239.81
1	11500001	49.25	115.34		1	11500001	65.23	219.64
1	11510001	50.15	120.07		1	11510001	72.645	217.59
1	11520001	64.84	117.15		1	11520001	51.795	224.17
1	11530001	81.15	116.81		1	11530001	47.585	226.79
1	11540001	78.73	118.34		1	11540001	56.04	230.6
1	11550001	68.52	114.83		1	11550001	39.235	245.34
1	11560001	66.36	106.82		1	11560001	47.055	258.29
1	11570001	65.37	109.25		1	11570001	66.57	252.01
1	11580001	76.15	102.52		1	11580001	79.76	254.98
1	11590001	78.43	107.63		1	11590001	84.61	248.51
1	11600001	75.1	110.84		1	11600001	74.95	240.75
1	11610001	67.49	106.08		1	11610001	55.31	261.38
1	11620001	63.17	107.72		1	11620001	48.9	272.83
1	11630001	63.63	110.26		1	11630001	66.665	272.23
1	11640001	78.13	113.15		1	11640001	86.475	264.65
1	11650001	75.16	106.06		1	11650001	83.92	249.16
1	11660001	86.88	108.44		1	11660001	73.59	248.74
1	11670001	90.91	109.83		1	11670001	72.67	249.23
1	11680001	83.25	92.9		1	11680001	71.005	243.69
1	11690001	73.31	84.62		1	11690001	69.53	243.42
1	11700001	56.96	83.46		1	11700001	74.745	235.65
1	11710001	55.54	81.17		1	11710001	76.315	235.12
1	11720001	73.85	83.29		1	11720001	79.255	216.38
1	11730001	83.54	92.1		1	11730001	74.61	221.4
1	11740001	86.14	97.47		1	11740001	66.795	202.31
1	11750001	72.06	99.32		1	11750001	50.56	205.47
1	11760001	62.26	100.87		1	11760001	48.67	208.75
1	11770001	65.61	99.36		1	11770001	50.515	209.79
1	11780001	66.59	96.4		1	11780001	45.68	213.57
1	11790001	62.66	94.59		1	11790001	51.325	224.07
1	11800001	69.44	90.36		1	11800001	64.885	223.17
1	11810001	62.15	89.78		1	11810001	43.46	219.89
1	11820001	55.38	93.01		1	11820001	33.88	209.41
1	11830001	58.93	103.12		1	11830001	38.04	192.83
1	11840001	59.18	103.53		1	11840001	44.09	201.47
1	11850001	47.63	98.17		1	11850001	41.85	225.01
1	11860001	44.62	100.81		1	11860001	29.94	213.71
1	11870001	48.91	97.27		1	11870001	51.91	204.99
1	11880001	59.02	96.99		1	11880001	75.71	214.9
1	11890001	64.76	100.85		1	11890001	77.745	205.36
1	11900001	67.95	104.71		1	11900001	68.765	215.48
1	11910001	68.37	102.92		1	11910001	67.335	220.64
1	11920001	65.26	102.04		1	11920001	64.575	232.88
1	11930001	57.78	98.39		1	11930001	72.805	230.98
1	11940001	72.51	95.51		1	11940001	74.105	225.54
1	11950001	69.43	96.45		1	11950001	64.01	218.71
1	11960001	60.42	102.41		1	11960001	58.595	215.94
1	11970001	45.23	110.3		1	11970001	61.915	216.25
1	11980001	57.32	116.53		1	11980001	71.495	222.41
1	11990001	69.45	120.1		1	11990001	69.01	243.76
1	12000001	60.31	119.44		1	12000001	59.345	242.51
1	12010001	65.93	124.36		1	12010001	56.345	236.37
1	12020001	62.87	124.47		1	12020001	72.205	230.74
1	12030001	62.55	125.27		1	12030001	87.99	231.91
1	12040001	61.29	127.91		1	12040001	78.56	236.45
1	12050001	62.22	126.55		1	12050001	69.485	224.33
1	12060001	66.29	121.02		1	12060001	69.34	212.44
1	12070001	60.13	116.96		1	12070001	73.665	226.34
1	12080001	53.45	112.48		1	12080001	90.165	197.88
1	12090001	59.61	104.13		1	12090001	83.175	197.32
1	12100001	65.81	97.73		1	12100001	62.665	196.85
1	12110001	74.16	93.58		1	12110001	63.895	204.43
1	12120001	73.89	96.2		1	12120001	66.25	207.9
1	12130001	68.2	104.65		1	12130001	80.875	219.92
1	12140001	67.35	108.05		1	12140001	87.615	223.36
1	12150001	79.88	106.38		1	12150001	67.42	234.57
1	12160001	72.49	110.97		1	12160001	49.39	240.89
1	12170001	64.48	110.88		1	12170001	48.91	243.77
1	12180001	66.63	108.02		1	12180001	49.855	244.55
1	12190001	74.28	103.15		1	12190001	51.305	234.22
1	12200001	68.18	108.85		1	12200001	51.97	217.8
1	12210001	60.35	112.38		1	12210001	65.365	206.78
1	12220001	72.87	109.22		1	12220001	65.565	203.23
1	12230001	83.05	106.64		1	12230001	54.895	214.82
1	12240001	84.63	106.68		1	12240001	67.4	211.78
1	12250001	64.98	103.65		1	12250001	67.82	206.73
1	12260001	40.97	99.78		1	12260001	65.27	223.74
1	12270001	34.22	101.61		1	12270001	66.385	223.46
1	12280001	41.62	103.41		1	12280001	70.095	215.4
1	12290001	59.62	101.13		1	12290001	59.145	218.87
1	12300001	51.54	107.5		1	12300001	63.94	225.52
1	12310001	46.67	104.72		1	12310001	72.17	219.19
1	12320001	63.45	99.13		1	12320001	70.575	223.08
1	12330001	71.83	103.04		1	12330001	77.925	227.04
1	12340001	64.3	107.69		1	12340001	86.285	222.82
1	12350001	62.6	108.87		1	12350001	82.135	227.1
1	12360001	64.06	113.33		1	12360001	73.88	228.03
1	12370001	61.39	115.48		1	12370001	62.71	237.31
1	12380001	71.71	112.42		1	12380001	59.94	218.63
1	12390001	69.86	115.63		1	12390001	55.095	216.29
1	12400001	51.84	110.22		1	12400001	65.515	208.08
1	12410001	49.31	104.63		1	12410001	80.325	213.14
1	12420001	50.49	102.66		1	12420001	78.715	228.35
1	12430001	38.6	94.69		1	12430001	68.58	230.41
1	12440001	35.85	96.73		1	12440001	64.335	233.73
1	12450001	42.54	105.78		1	12450001	51.095	230.76
1	12460001	52.64	109.58		1	12460001	39.79	233.16
1	12470001	70.26	108.04		1	12470001	36.705	249.02
1	12480001	75.61	105.76		1	12480001	49.95	238.84
1	12490001	70.33	106.44		1	12490001	62.005	235.07
1	12500001	69.79	109.72		1	12500001	61.115	224.96
1	12510001	58.08	116.45		1	12510001	71.785	223.97
1	12520001	54.65	117.99		1	12520001	68.26	230.16
1	12530001	60.77	114.75		1	12530001	62.64	221.71
1	12540001	62.49	108.34		1	12540001	63.005	230.12
1	12550001	62.31	103.2		1	12550001	63.73	232.47
1	12560001	54.3	94.95		1	12560001	53.135	227.7
1	12570001	65.75	95.37		1	12570001	63.24	242.64
1	12580001	63.63	103.27		1	12580001	66.655	228.39
1	12590001	54.11	105.98		1	12590001	67.665	215.26
1	12600001	62.8	101.84		1	12600001	60.585	218.01
1	12610001	72.85	105.56		1	12610001	54.335	216.11
1	12620001	63.88	106.09		1	12620001	55.925	200.71
1	12630001	63.87	107.77		1	12630001	69.75	190.07
1	12640001	62.07	101.93		1	12640001	70.525	217.38
1	12650001	56.36	100.5		1	12650001	65.87	217.59
1	12660001	57.95	105.35		1	12660001	67.09	213.47
1	12670001	60.65	107.94		1	12670001	74.76	221.98
1	12680001	62.9	111.02		1	12680001	80.88	223.63
1	12690001	63.68	118.47		1	12690001	77.38	244.2
1	12700001	78.59	121.06		1	12700001	56.385	237.32
1	12710001	66.6	127.27		1	12710001	49.58	222.93
1	12720001	52.66	126.49		1	12720001	68.68	224.22
1	12730001	63.28	125.92		1	12730001	88.12	226.82
1	12740001	71.69	125.32		1	12740001	72.45	219.47
1	12750001	77.37	121.4		1	12750001	64.725	234.49
1	12760001	80.52	114.9		1	12760001	59.665	242.19
1	12770001	77.09	115.25		1	12770001	48.645	241.61
1	12780001	71.01	109.08		1	12780001	61.92	249.59
1	12790001	71	106.13		1	12790001	63.24	256.92
1	12800001	62.66	101.66		1	12800001	48.25	245.05
1	12810001	62.23	98.3		1	12810001	58.74	236.38
1	12820001	53.09	97.74		1	12820001	66.525	236.85
1	12830001	45.55	96.36		1	12830001	69.765	233.1
1	12840001	53.84	98.89		1	12840001	68.685	234.51
1	12850001	60.68	95.53		1	12850001	69.945	237.6
1	12860001	50	92.89		1	12860001	58.86	243.19
1	12870001	51.18	95.11		1	12870001	45.76	245.7
1	12880001	68.66	102.57		1	12880001	39.325	240.23
1	12890001	61.89	103.9		1	12890001	46.195	226.46
1	12900001	46.22	107.82		1	12900001	67.79	212.39
1	12910001	49.26	110.25		1	12910001	69.135	207.5
1	12920001	65.53	117.13		1	12920001	63.93	211.54
1	12930001	83.5	115.84		1	12930001	73.23	200.75
1	12940001	85.64	111.97		1	12940001	73.24	204.36
1	12950001	85.73	111		1	12950001	75.935	221.24
1	12960001	77.66	110.08		1	12960001	80.85	215.12
1	12970001	66.47	119.26		1	12970001	76.615	216.27
1	12980001	73.29	124.95		1	12980001	74.425	221.63
1	12990001	69.24	128.36		1	12990001	75.215	229.47
1	13000001	71.64	134.25		1	13000001	60.7	221.48
1	13010001	72.06	131.45		1	13010001	41.465	224.99
1	13020001	71.65	131.16		1	13020001	55.895	235.35
1	13030001	79.35	129.91		1	13030001	75.995	239.5
1	13040001	85.02	126.6		1	13040001	74.14	233.38
1	13050001	78.38	121.81		1	13050001	61.355	240.06
1	13060001	73.38	119.19		1	13060001	60.89	226.53
1	13070001	78.4	114.82		1	13070001	61.1	231.18
1	13080001	72.53	110.48		1	13080001	59.21	230.03
1	13090001	76.53	104.51		1	13090001	66.205	228.68
1	13100001	75.68	109.33		1	13100001	65.765	232.22
1	13110001	59.69	108.96		1	13110001	53.635	231.6
1	13120001	56.39	108.76		1	13120001	59.465	239.73
1	13130001	66.05	116.53		1	13130001	74.055	245.38
1	13140001	62.2	126.33		1	13140001	73.385	243.66
1	13150001	70.26	129.62		1	13150001	69.245	231.53
1	13160001	73.08	130.8		1	13160001	61.905	240.7
1	13170001	86.85	131.57		1	13170001	64.67	233.01
1	13180001	86.07	132.04		1	13180001	69.005	221.7
1	13190001	83.42	130.41		1	13190001	61.46	224.06
1	13200001	77.49	121.78		1	13200001	51.565	235.76
1	13210001	67.31	117.9		1	13210001	53.48	224.72
1	13220001	62.57	112		1	13220001	70.02	233.09
1	13230001	68.82	109.06		1	13230001	75.465	215.24
1	13240001	73.06	114.36		1	13240001	79.395	220.89
1	13250001	73.96	120.38		1	13250001	83.23	213.83
1	13260001	73.12	121.8		1	13260001	73.225	220.61
1	13270001	64.36	120.45		1	13270001	69.24	210.8
1	13280001	63.95	125.35		1	13280001	79.705	214.52
1	13290001	77.69	124.76		1	13290001	74.545	216.94
1	13300001	77	122.85		1	13300001	58.77	219.84
1	13310001	76.75	126.32		1	13310001	48.005	231.17
1	13320001	72.92	129.37		1	13320001	59.25	230.81
1	13330001	63.55	129.25		1	13330001	64.27	239.69
1	13340001	71.83	127.83		1	13340001	73.14	252.57
1	13350001	74.87	129.32		1	13350001	79.325	257.34
1	13360001	69.28	123.17		1	13360001	67.95	255.82
1	13370001	64.26	122.54		1	13370001	69.9	250.39
1	13380001	70.68	122.68		1	13380001	66.77	252.59
1	13390001	76.08	123.01		1	13390001	76.595	242.18
1	13400001	86.98	121.13		1	13400001	69.095	224.35
1	13410001	84.74	121.41		1	13410001	37.94	234.79
1	13420001	85.15	117.8		1	13420001	30.945	209.05
1	13430001	69.99	114.23		1	13430001	51.615	206.27
1	13440001	64.25	111.11		1	13440001	61.94	229.68
1	13450001	69.13	110.39		1	13450001	59.535	229.29
1	13460001	69.57	111.66		1	13460001	75.155	235.05
1	13470001	72.9	102.22		1	13470001	83.325	235.77
1	13480001	61.62	104.95		1	13480001	75.37	238.87
1	13490001	58.02	107.6		1	13490001	67.21	228.46
1	13500001	46.2	108.14		1	13500001	65.575	244.24
1	13510001	41.25	108.82		1	13510001	75.33	244.27
1	13520001	67.76	113.83		1	13520001	76.745	238.05
1	13530001	82.69	116.7		1	13530001	76.29	231.14
1	13540001	70.28	120.86		1	13540001	62.985	237.32
1	13550001	70.05	119.77		1	13550001	59.705	226.77
1	13560001	66.99	113.84		1	13560001	67.75	235.9
1	13570001	70.38	105.26		1	13570001	75.24	212.02
1	13580001	70.91	104.57		1	13580001	67.98	196.71
1	13590001	70.77	103.91		1	13590001	69.33	197.06
1	13600001	67.49	103.57		1	13600001	72.675	207.9
1	13610001	63.4	107.99		1	13610001	70.64	189.2
1	13620001	58.49	104.42		1	13620001	75.73	201.81
1	13630001	58.5	96.96		1	13630001	78.935	206.88
1	13640001	67.48	91.42		1	13640001	77.8	198.46
1	13650001	76.14	90.45		1	13650001	60.9	195.36
1	13660001	73.06	81.65		1	13660001	43.66	198.92
1	13670001	68.38	77.26		1	13670001	47.815	215.85
1	13680001	76.56	78.12		1	13680001	67.625	215.46
1	13690001	73.06	87.89		1	13690001	84.32	219.17
1	13700001	69.92	92.19		1	13700001	81.415	217.64
1	13710001	79.15	93.39		1	13710001	73.165	218.96
1	13720001	71.82	91.79		1	13720001	48.37	222.09
1	13730001	59.7	94.92		1	13730001	33.805	218.31
1	13740001	49.08	99.65		1	13740001	64.65	217.75
1	13750001	47.17	99.63		1	13750001	77.955	224.7
1	13760001	52.54	97.46		1	13760001	74.28	225.34
1	13770001	46.18	102.88		1	13770001	73.315	227.01
1	13780001	53.48	105.46		1	13780001	69.84	225.64
1	13790001	62.49	107.01		1	13790001	67.84	233.19
1	13800001	68.25	105.5		1	13800001	72.56	220.97
1	13810001	78.88	102.62		1	13810001	73.39	217.89
1	13820001	79.72	103.18		1	13820001	70.065	238.91
1	13830001	78.21	100.62		1	13830001	65.775	239.02
1	13840001	65.44	100.66		1	13840001	69.045	227.32
1	13850001	44.41	99.22		1	13850001	64.1	233.5
1	13860001	35.98	95.07		1	13860001	52.215	235.97
1	13870001	60.99	95.18		1	13870001	58.355	235.52
1	13880001	73.69	91.32		1	13880001	68.19	222.61
1	13890001	73.16	95.43		1	13890001	74.715	230.12
1	13900001	73.67	97.73		1	13900001	86.81	221.4
1	13910001	78.53	104.11		1	13910001	75.61	210.02
1	13920001	72.16	106.15		1	13920001	64.53	200.17
1	13930001	65.05	106.92		1	13930001	59.98	213.56
1	13940001	62.15	102.79		1	13940001	57.14	209.86
1	13950001	65.64	99.78		1	13950001	48.965	209.31
1	13960001	71.92	102.61		1	13960001	55.5	194.48
1	13970001	62.33	108.82		1	13970001	68.745	200.42
1	13980001	65.07	111.24		1	13980001	59.565	210.78
1	13990001	56.26	113.98		1	13990001	62.22	220.96
1	14000001	64.2	111.43		1	14000001	70.4	231.77
1	14010001	71.47	108.64		1	14010001	76.875	235.61
1	14020001	84.92	98.34		1	14020001	65.23	227.7
1	14030001	87.91	97.28		1	14030001	72.265	217.7
1	14040001	72.73	94.72		1	14040001	84.7	227.65
1	14050001	59.27	96.63		1	14050001	80.62	227.12
1	14060001	55.56	98.15		1	14060001	72.485	217.17
1	14070001	47.32	98.04		1	14070001	58.37	230.63
1	14080001	47.32	91.26		1	14080001	59.465	230.23
1	14090001	49.22	91.77		1	14090001	60.715	219.21
1	14100001	63.25	91.79		1	14100001	62.17	206.45
1	14110001	69.38	94.57		1	14110001	50.21	200.7
1	14120001	62.41	81.7		1	14120001	41.18	204.66
1	14130001	60.85	84.95		1	14130001	52.855	194.96
1	14140001	65.31	91.93		1	14140001	55.775	196.4
1	14150001	73.65	98.8		1	14150001	61.16	200.67
1	14160001	75.16	100.31		1	14160001	76.565	214.19
1	14170001	64.11	96.55		1	14170001	70.84	216.71
1	14180001	59.71	98.53		1	14180001	71.4	231.2
1	14190001	61.79	101.47		1	14190001	78.085	235.92
1	14200001	63.91	99.22		1	14200001	72.325	218.29
1	14210001	61.05	98.97		1	14210001	71.47	228.4
1	14220001	59.47	104.77		1	14220001	75.115	232.31
1	14230001	66.44	109.95		1	14230001	81.425	238.17
1	14240001	62.34	112.7		1	14240001	85.795	237.32
1	14250001	65.09	113		1	14250001	71.445	235.59
1	14260001	74.07	107.73		1	14260001	57.72	233.66
1	14270001	68.37	106.17		1	14270001	48.495	230.58
1	14280001	50.87	105.44		1	14280001	35.565	222.45
1	14290001	55.09	95.24		1	14290001	49.48	226.66
1	14300001	60.08	99.74		1	14300001	81.525	224.27
1	14310001	73.48	96.19		1	14310001	83.305	225.13
1	14320001	70.86	99.43		1	14320001	70.185	212.13
1	14330001	71.55	105.24		1	14330001	66.955	220.33
1	14340001	72.46	107.47		1	14340001	80.995	217.12
1	14350001	71.09	100.83		1	14350001	83.75	218.16
1	14360001	60.93	95.96		1	14360001	68.245	232.39
1	14370001	61.51	92.16		1	14370001	44.28	236.11
1	14380001	71.98	88.87		1	14380001	45.2	237.91
1	14390001	72.27	87.31		1	14390001	66.515	236.03
1	14400001	70.69	86.69		1	14400001	75.175	228.94
1	14410001	76.62	91.18		1	14410001	76.305	210.21
1	14420001	67.9	93.94		1	14420001	78.03	219.16
1	14430001	64.83	102.41		1	14430001	72.83	230.25
1	14440001	64.62	112.19		1	14440001	48.775	224.11
1	14450001	73.18	114.61		1	14450001	41.315	215.33
1	14460001	69.03	114.54		1	14460001	45.275	209.22
1	14470001	66.47	119.35		1	14470001	54.015	227.53
1	14480001	70.65	118.96		1	14480001	64.105	234.78
1	14490001	68.95	116.31		1	14490001	73.435	217.47
1	14500001	72.78	113.73		1	14500001	73.47	223.15
1	14510001	74.61	119.55		1	14510001	66.97	235.04
1	14520001	72.72	119.1		1	14520001	77.61	235.57
1	14530001	65.6	121.99		1	14530001	84.365	230.16
1	14540001	55.05	119.79		1	14540001	80.01	227.48
1	14550001	51.62	119.13		1	14550001	64.78	211.03
1	14560001	51.96	112.76		1	14560001	64.075	211.36
1	14570001	61.89	107.22		1	14570001	65.095	205.59
1	14580001	74.69	105.64		1	14580001	62.455	203.86
1	14590001	76.71	101.06		1	14590001	63.38	210.92
1	14600001	66.09	105.32		1	14600001	65.91	221.03
1	14610001	62.48	107.94		1	14610001	63.71	208.18
1	14620001	79.72	112.1		1	14620001	64.355	213.02
1	14630001	84.02	116.98		1	14630001	71.465	236.09
1	14640001	76.39	121.74		1	14640001	67.085	225.45
1	14650001	72.47	124.37		1	14650001	62.255	229.82
1	14660001	64.42	121.71		1	14660001	69.375	218.4
1	14670001	70.36	117.4		1	14670001	74.06	221.03
1	14680001	83.94	116.19		1	14680001	64.805	224.72
1	14690001	78.83	110.84		1	14690001	63.615	236.42
1	14700001	73.41	106.25		1	14700001	68.74	226.22
1	14710001	67.97	102.69		1	14710001	63.51	227.16
1	14720001	61.62	104.06		1	14720001	60	227.84
1	14730001	64.33	109.14		1	14730001	74.92	227.51
1	14740001	61.55	112.2		1	14740001	85.71	240
1	14750001	58.87	113.33		1	14750001	75.155	240.64
1	14760001	59.4	112.28		1	14760001	69.06	241.45
1	14770001	72.35	112.45		1	14770001	60.695	241.13
1	14780001	72.4	117.04		1	14780001	56.895	237.6
1	14790001	68.53	119.93		1	14790001	43.115	245.28
1	14800001	75.22	122.52		1	14800001	55.31	234.98
1	14810001	73.43	122.48		1	14810001	70.165	228.6
1	14820001	64.05	120.8		1	14820001	64.845	221.24
1	14830001	52.57	111.25		1	14830001	60.535	234.14
1	14840001	45.45	104.82		1	14840001	64.845	226.37
1	14850001	50.54	104.72		1	14850001	59.42	237.38
1	14860001	65.67	98.95		1	14860001	58.305	231.1
1	14870001	72.95	96.42		1	14870001	64.525	208.55
1	14880001	65.98	97.83		1	14880001	63.965	219.84
1	14890001	58.52	106.13		1	14890001	66.015	231.36
1	14900001	66.34	109.46		1	14900001	61.43	226.47
1	14910001	71.21	116.6		1	14910001	48.82	197.94
1	14920001	68.74	114.3		1	14920001	36.325	155.95
1	14930001	62.99	118.95		1	14930001	40.055	201.85
1	14940001	48.24	116.06		1	14940001	34.085	207.84
1	14950001	59.39	119.22		1	14950001	51.375	216.52
1	14960001	79.61	120.62		1	14960001	58.28	204.34
1	14970001	89.28	117.19		1	14970001	52.945	213.49
1	14980001	74.05	103.45		1	14980001	54.03	222.67
1	14990001	65.59	100.31		1	14990001	70.04	239.03
1	15000001	63.79	97.31		1	15000001	74.07	230.87
1	15010001	69.33	98.13		1	15010001	69.12	226.71
1	15020001	67.6	102.84		1	15020001	88.505	232.25
1	15030001	66.73	106.73		1	15030001	86.545	228.46
1	15040001	71.48	107.44		1	15040001	68.5	228.37
1	15050001	55.36	101.88		1	15050001	65.315	221.14
1	15060001	35.04	96.58		1	15060001	55.935	228.84
1	15070001	16.07	70.08		1	15070001	44.74	205.19
1	15080001	26.49	87.83		1	15080001	49.44	208.96
1	15090001	39.26	86.92		1	15090001	70.92	220.34
1	15100001	47.74	90.1		1	15100001	71.325	234.35
1	15110001	53.76	86.84		1	15110001	63.645	227.41
1	15120001	65.01	84.11		1	15120001	68.48	221.34
1	15130001	69.89	84.37		1	15130001	73.98	231.41
1	15140001	52.83	90.25		1	15140001	79.68	252.97
1	15150001	53.61	98.74		1	15150001	85.825	246.89
1	15160001	67.63	96		1	15160001	66.56	237.52
1	15170001	74.28	97.44		1	15170001	65.985	234.79
1	15180001	73.69	98.1		1	15180001	73.145	226.7
1	15190001	71.9	96.52		1	15190001	68.765	225.64
1	15200001	66.29	94.32		1	15200001	75.57	223.01
1	15210001	49.11	88.21		1	15210001	94.065	210.84
1	15220001	41.81	92.8		1	15220001	81.515	213.97
1	15230001	47.95	96.43		1	15230001	73.42	214.27
1	15240001	54.32	100.3		1	15240001	73.83	228.44
1	15250001	64.54	105.77		1	15250001	64.38	215.99
1	15260001	74.4	110.59		1	15260001	64.33	206.81
1	15270001	64.9	108.59		1	15270001	76.91	201.45
1	15280001	60.74	110.46		1	15280001	80.545	207.41
1	15290001	58.82	113.69		1	15290001	76.275	206.56
1	15300001	64.87	115.36		1	15300001	61.29	214.39
1	15310001	70.56	114.31		1	15310001	56.625	225.61
1	15320001	78.53	109.49		1	15320001	63.66	229.32
1	15330001	78.49	112.25		1	15330001	75.8	245.88
1	15340001	64.91	115.41		1	15340001	71.54	251.04
1	15350001	60.7	117.97		1	15350001	73.885	235.67
1	15360001	63.78	111.92		1	15360001	83.6	223.11
1	15370001	72.05	108.43		1	15370001	89.67	221.84
1	15380001	76.21	113.11		1	15380001	90.625	224.38
1	15390001	72.89	112.24		1	15390001	75.115	224.7
1	15400001	60.01	104.91		1	15400001	61.54	223.09
1	15410001	57.06	98.14		1	15410001	64.695	225.67
1	15420001	66.94	98.57		1	15420001	66.25	225.01
1	15430001	68.59	95.23		1	15430001	64.1	233.11
1	15440001	67.9	92.93		1	15440001	69.295	240.24
1	15450001	67.76	96.6		1	15450001	78.33	241.08
1	15460001	65.46	96.18		1	15460001	64.145	245.05
1	15470001	66.55	92.87		1	15470001	55.64	243.79
1	15480001	58.24	96.2		1	15480001	59.905	249.13
1	15490001	62.36	90.66		1	15490001	63.52	247.55
1	15500001	64.78	95.2		1	15500001	73.31	239.02
1	15510001	66.08	94.57		1	15510001	85.82	244.65
1	15520001	60.91	98.3		1	15520001	83.57	248.74
1	15530001	45.37	98.83		1	15530001	70.365	242.89
1	15540001	43.2	98.13		1	15540001	65.61	229.56
1	15550001	56.04	96.86		1	15550001	63.8	225.84
1	15560001	57.29	97.48		1	15560001	67.39	225.21
1	15570001	59.81	96.59		1	15570001	64.28	226.38
1	15580001	63.69	106.93		1	15580001	55.36	222.25
1	15590001	67.4	100.99		1	15590001	31.095	209.3
1	15600001	81.91	98.74		1	15600001	41.325	228.7
1	15610001	83.26	102.27		1	15610001	58.15	228.43
1	15620001	73.63	102.25		1	15620001	75.225	230.38
1	15630001	62.39	104.32		1	15630001	83.45	222.5
1	15640001	64.38	105.49		1	15640001	80.62	211.87
1	15650001	65.55	113.38		1	15650001	72.025	221.49
1	15660001	62.73	117.04		1	15660001	59.535	218.89
1	15670001	75.24	121.86		1	15670001	62	226.83
1	15680001	81.55	122.79		1	15680001	61.66	224.1
1	15690001	83.29	118		1	15690001	74.52	225.73
1	15700001	76.12	110.59		1	15700001	72.77	224.04
1	15710001	76.23	110.55		1	15710001	71.265	232.36
1	15720001	64.82	107.6		1	15720001	77.45	226.09
1	15730001	59.45	99.43		1	15730001	73.805	219.03
1	15740001	56.3	92.14		1	15740001	67.025	198.84
1	15750001	46.64	85.6		1	15750001	71.83	220.62
1	15760001	59.89	85.91		1	15760001	67.015	234.6
1	15770001	71.19	95.6		1	15770001	68.985	223.19
1	15780001	67	103.71		1	15780001	61.465	221.18
1	15790001	67.88	108.35		1	15790001	54.585	211.22
1	15800001	74.49	114.03		1	15800001	66.235	217.82
1	15810001	68.72	115.26		1	15810001	67.465	230.82
1	15820001	78.43	107.31		1	15820001	73.3	215.51
1	15830001	80.92	109.95		1	15830001	75.665	224.45
1	15840001	70.87	111.21		1	15840001	76.025	212.97
1	15850001	70.29	113.7		1	15850001	69.57	204.92
1	15860001	61.49	113.83		1	15860001	69.545	228.35
1	15870001	59.26	114.16		1	15870001	71.825	218.23
1	15880001	68.75	112.19		1	15880001	65.895	208.32
1	15890001	77.61	107.23		1	15890001	62.21	204.31
1	15900001	75.97	108.88		1	15900001	68.215	201.15
1	15910001	70.93	110.39		1	15910001	70.005	200.42
1	15920001	70.79	109.77		1	15920001	77.965	200.27
1	15930001	68.34	108.39		1	15930001	72.85	195.1
1	15940001	53.86	109.45		1	15940001	66.855	191.86
1	15950001	41.26	105.71		1	15950001	77.145	200.81
1	15960001	49.27	95.12		1	15960001	65.12	198.73
1	15970001	56.33	93.32		1	15970001	47.905	205.91
1	15980001	70.79	94.49		1	15980001	39.37	196.84
1	15990001	69.14	96.47		1	15990001	66.68	206.32
1	16000001	57.6	95.59		1	16000001	80.465	200.13
1	16010001	64	98.21		1	16010001	65.08	215.58
1	16020001	74.79	102.62		1	16020001	64.06	205.95
1	16030001	72.34	101.17		1	16030001	71.04	212.35
1	16040001	66.96	95.92		1	16040001	77.94	227.78
1	16050001	71.61	93.14		1	16050001	68.13	224.67
1	16060001	77.45	94.33		1	16060001	57.03	233.73
1	16070001	67.44	90		1	16070001	52.295	227.09
1	16080001	45.47	84.9		1	16080001	58.24	220.01
1	16090001	47.94	88.2		1	16090001	51.335	224.62
1	16100001	62.79	86.01		1	16100001	45.855	210.57
1	16110001	64.46	86.5		1	16110001	59.805	222.44
1	16120001	53.59	89.11		1	16120001	71.09	212.65
1	16130001	48.67	89.16		1	16130001	69.855	226.91
1	16140001	47.9	87.33		1	16140001	59.76	228.94
1	16150001	49.12	81.74		1	16150001	64.035	227.25
1	16160001	54.2	82.69		1	16160001	62.97	226.7
1	16170001	62.25	81.07		1	16170001	43.4	238.66
1	16180001	62.75	81.09		1	16180001	44.79	251.52
1	16190001	61.89	81.5		1	16190001	50.345	237.24
1	16200001	50.23	83.14		1	16200001	63.05	239.77
1	16210001	62.75	90.93		1	16210001	68.175	229.43
1	16220001	70.41	90.21		1	16220001	64.825	225.7
1	16230001	76.73	91.9		1	16230001	67.68	226.11
1	16240001	77.64	94.73		1	16240001	69.255	231.37
1	16250001	73.74	97.09		1	16250001	63.97	221.16
1	16260001	65.01	98.1		1	16260001	64.92	219.06
1	16270001	61.55	95.25		1	16270001	65.085	222.21
1	16280001	66.76	105.79		1	16280001	56.325	225.03
1	16290001	74.16	112.19		1	16290001	48.755	218.75
1	16300001	65.96	109.57		1	16300001	57.515	229.73
1	16310001	63.34	112.79		1	16310001	79.325	233.26
1	16320001	67.81	109.03		1	16320001	81.77	240.69
1	16330001	64.05	107.59		1	16330001	65.22	239.75
1	16340001	48.7	113.32		1	16340001	58.325	242.67
1	16350001	45.69	114.34		1	16350001	65.585	229.41
1	16360001	58.52	111.31		1	16360001	59.06	219.77
1	16370001	56.65	101.48		1	16370001	65.52	237.08
1	16380001	54.29	104.86		1	16380001	70.645	238.38
1	16390001	57.34	105.28		1	16390001	70.845	227.11
1	16400001	66.29	97.79		1	16400001	58.915	231.59
1	16410001	74.52	97.19		1	16410001	56.535	243.56
1	16420001	70.52	92.18		1	16420001	58.915	231.72
1	16430001	68.71	94.89		1	16430001	70.02	256.62
1	16440001	58.75	97.35		1	16440001	71.93	250.39
1	16450001	48.98	101.15		1	16450001	78.25	237.88
1	16460001	55.28	105.72		1	16460001	63.24	229.57
1	16470001	63.19	106.33		1	16470001	50.68	237.69
1	16480001	63.26	109.53		1	16480001	60.62	225.77
1	16490001	65.22	111.18		1	16490001	61.995	224.29
1	16500001	65.47	112.35		1	16500001	57.44	229.2
1	16510001	64.36	111.88		1	16510001	63.67	228.66
1	16520001	67.48	113.98		1	16520001	62.265	198.75
1	16530001	72.8	108.64		1	16530001	62.97	195.95
1	16540001	64.97	106.76		1	16540001	60.355	203.84
1	16550001	48.79	104.91		1	16550001	53.545	199.42
1	16560001	49.62	99.07		1	16560001	58.075	200.82
1	16570001	46.7	101.05		1	16570001	73.415	197.04
1	16580001	43.84	102.84		1	16580001	67.08	195.17
1	16590001	59.53	101.94		1	16590001	58.105	216.04
1	16600001	69.08	105.57		1	16600001	51.42	228.18
1	16610001	70.75	98.53		1	16610001	51.85	235.49
1	16620001	65.92	95.79		1	16620001	67.585	233.71
1	16630001	59.11	94.14		1	16630001	74.005	235.27
1	16640001	50.51	91.63		1	16640001	65.21	246.07
1	16650001	60.51	94.6		1	16650001	65.075	233.22
1	16660001	64.16	97.25		1	16660001	64.985	210.38
1	16670001	68.45	102.25		1	16670001	56.875	213.13
1	16680001	61.94	98.39		1	16680001	57.735	212.37
1	16690001	52.75	101.55		1	16690001	58.19	218.43
1	16700001	45.42	103.33		1	16700001	66.615	227.75
1	16710001	63.32	102.24		1	16710001	75.585	224.84
1	16720001	77.61	111.78		1	16720001	65.98	239.41
1	16730001	81.67	111.88		1	16730001	58.175	228.3
1	16740001	67.18	109.21		1	16740001	71.48	219.98
1	16750001	49.83	105.02		1	16750001	77.12	209.86
1	16760001	55.2	106.08		1	16760001	71.785	215.66
1	16770001	54.22	115.04		1	16770001	55.87	216.84
1	16780001	59.18	114.85		1	16780001	65.56	204.59
1	16790001	67.55	107.84		1	16790001	77.705	226.54
1	16800001	67.11	103.96		1	16800001	78.02	233.26
1	16810001	71.77	100.72		1	16810001	76.81	231.3
1	16820001	80.16	98.19		1	16820001	70.875	228.36
1	16830001	82.72	98.9		1	16830001	72.875	238.3
1	16840001	77.46	97.01		1	16840001	71.25	242.42
1	16850001	71.32	98.52		1	16850001	66.42	242.29
1	16860001	72.74	98.84		1	16860001	57.745	233.91
1	16870001	58.18	100.2		1	16870001	61.905	215.26
1	16880001	40.97	97.8		1	16880001	68.88	206.08
1	16890001	51.48	99.27		1	16890001	67.835	212.96
1	16900001	61.91	94.07		1	16900001	68.755	202.71
1	16910001	58.71	93.09		1	16910001	66.76	211.74
1	16920001	64.09	88.14		1	16920001	55.665	213.68
1	16930001	62.74	90.08		1	16930001	52.13	222.84
1	16940001	55.99	92.76		1	16940001	67.595	212.4
1	16950001	62.36	94.73		1	16950001	81.36	196.32
1	16960001	63.14	94.4		1	16960001	81.03	203.34
1	16970001	66.95	102.11		1	16970001	73.275	213.94
1	16980001	57.47	108.32		1	16980001	64.325	210.53
1	16990001	65.01	107.79		1	16990001	66.505	218.98
1	17000001	77.6	105.39		1	17000001	71.105	224.21
1	17010001	82.29	111.33		1	17010001	75.535	223.32
1	17020001	69.69	115.45		1	17020001	74.31	222.94
1	17030001	55.4	116.44		1	17030001	75.485	213.01
1	17040001	48.73	119.82		1	17040001	71.54	215.65
1	17050001	65.31	121.19		1	17050001	63.005	217.7
1	17060001	77.13	121.15		1	17060001	53.835	229.67
1	17070001	72.7	111.69		1	17070001	63.555	237.68
1	17080001	61.04	111.5		1	17080001	71.425	233.79
1	17090001	64.95	116.3		1	17090001	69.345	234.56
1	17100001	74.1	121.79		1	17100001	64.24	246.97
1	17110001	64.94	121.66		1	17110001	60.545	225.08
1	17120001	57.45	118.14		1	17120001	73.135	229.36
1	17130001	54.29	123		1	17130001	70.81	226.65
1	17140001	62.8	120.17		1	17140001	65.46	220.1
1	17150001	62.72	120.19		1	17150001	69.985	205.74
1	17160001	61.28	117.59		1	17160001	72.805	217.18
1	17170001	48.89	117.92		1	17170001	70.585	210.58
1	17180001	43.35	115.13		1	17180001	73.96	220.58
1	17190001	49.21	116.56		1	17190001	76.185	212.13
1	17200001	54.79	120.55		1	17200001	76.82	200
1	17210001	60.48	122.74		1	17210001	68.375	210.21
1	17220001	74.87	125.76		1	17220001	70.12	214.23
1	17230001	75.87	125.08		1	17230001	71.82	216.12
1	17240001	65.94	115.14		1	17240001	75.725	221.42
1	17250001	49.03	109.17		1	17250001	72.525	230.07
1	17260001	45.14	107.12		1	17260001	67.7	232.79
1	17270001	55.56	110.43		1	17270001	69.945	245.92
1	17280001	55.96	110.65		1	17280001	71.845	220.97
1	17290001	50.34	107.55		1	17290001	64.87	225.5
1	17300001	50.14	111.14		1	17300001	61.805	233.58
1	17310001	55.74	110.3		1	17310001	65.965	229.87
1	17320001	61.28	109.26		1	17320001	67.885	255.1
1	17330001	78.96	102.26		1	17330001	70.69	231.64
1	17340001	79.06	95.97		1	17340001	72.725	228.92
1	17350001	71.32	90.56		1	17350001	80.675	221.52
1	17360001	61.08	91.44		1	17360001	72.385	233.6
1	17370001	63.76	86.57		1	17370001	73.865	225.41
1	17380001	74.87	90.02		1	17380001	79.015	224.22
1	17390001	83.53	95.64		1	17390001	73.22	226.77
1	17400001	82.24	97.55		1	17400001	77.16	225.16
1	17410001	81.05	91.32		1	17410001	69.285	223.88
1	17420001	75.93	93.07		1	17420001	58.08	232.76
1	17430001	73.42	100.79		1	17430001	66.31	233.37
1	17440001	80.83	96.13		1	17440001	66.265	234.89
1	17450001	63.81	90.19		1	17450001	66.86	239.5
1	17460001	60.73	93.67		1	17460001	65.695	228.25
1	17470001	82.64	91.33		1	17470001	75.955	212.33
1	17480001	91.46	86.01		1	17480001	82.985	210.98
1	17490001	80.52	80.56		1	17490001	84.3	228.89
1	17500001	62.85	78.86		1	17500001	78.475	212.56
1	17510001	61.87	78.57		1	17510001	65.48	214.05
1	17520001	58.69	81.09		1	17520001	74.695	222.09
1	17530001	47.58	84.21		1	17530001	73.64	220.21
1	17540001	51.98	86.24		1	17540001	62.345	206.04
1	17550001	64.58	85.84		1	17550001	71.93	202.07
1	17560001	61.08	87.6		1	17560001	70.615	215.45
1	17570001	52.9	83.86		1	17570001	68.72	215.93
1	17580001	62.02	86.41		1	17580001	61.295	226.11
1	17590001	62.6	86.41		1	17590001	49.995	228.68
1	17600001	54.16	91.54		1	17600001	38.76	224.68
1	17610001	63.51	85.49		1	17610001	51.91	234.36
1	17620001	65.41	90.61		1	17620001	57.025	225.88
1	17630001	65.42	99.53		1	17630001	59.28	228.32
1	17640001	70.22	107.11		1	17640001	49.06	234.56
1	17650001	73.96	110.71		1	17650001	45.365	226.51
1	17660001	73.09	113.21		1	17660001	54.85	224.1
1	17670001	58.6	111.24		1	17670001	66.315	220.66
1	17680001	54.8	109.91		1	17680001	79.005	229.95
1	17690001	61.57	111.69		1	17690001	68.515	227.78
1	17700001	63.39	108.79		1	17700001	42.06	214.56
1	17710001	60.46	99.63		1	17710001	30.63	214.65
1	17720001	66.13	102.12		1	17720001	31.41	214.96
1	17730001	82.64	99.24		1	17730001	51.9	214.5
1	17740001	95.73	94.92		1	17740001	60.25	214.07
1	17750001	91.99	95.89		1	17750001	60.99	226.27
1	17760001	79.69	92.58		1	17760001	58.285	222.63
1	17770001	61.89	95.4		1	17770001	66.875	226.89
1	17780001	66.19	107		1	17780001	64.165	226.32
1	17790001	64	112.03		1	17790001	46.845	238.76
1	17800001	56.9	114.31		1	17800001	37.415	241.67
1	17810001	59.18	105.63		1	17810001	39.875	224.12
1	17820001	62.64	104.24		1	17820001	38.87	213.78
1	17830001	71	107.69		1	17830001	52.01	213.58
1	17840001	86.03	104.25		1	17840001	75.7	214.54
1	17850001	85.87	105.73		1	17850001	71.295	220.41
1	17860001	85.9	107.58		1	17860001	61.1	217.69
1	17870001	79.94	108.99		1	17870001	70.58	207.55
1	17880001	74.99	114.67		1	17880001	74.78	210.67
1	17890001	68.72	113.01		1	17890001	70.115	230.89
1	17900001	66.48	112.52		1	17900001	66.665	216.18
1	17910001	57.36	111.36		1	17910001	48.46	230.37
1	17920001	51.83	111.57		1	17920001	44.475	218.21
1	17930001	63	110.1		1	17930001	54.885	198.15
1	17940001	64.81	110.07		1	17940001	59.1	198
1	17950001	63.38	105.22		1	17950001	67.59	205.08
1	17960001	68.96	99.09		1	17960001	67.945	199.04
1	17970001	73.44	93.95		1	17970001	72.815	201.26
1	17980001	73.77	96.68		1	17980001	84.795	206.13
1	17990001	63.46	104.12		1	17990001	82.65	218.99
1	18000001	60.3	103.62		1	18000001	68.485	214.11
1	18010001	63.63	102.53		1	18010001	57.245	203.29
1	18020001	67.68	102.33		1	18020001	45.74	200.88
1	18030001	71.67	104.54		1	18030001	59.465	202.59
1	18040001	71.28	94.46		1	18040001	59.62	211.69
1	18050001	64.51	96.35		1	18050001	54.655	206.06
1	18060001	62.66	99.12		1	18060001	65.425	203.85
1	18070001	70.09	101.41		1	18070001	64.73	213.8
1	18080001	83.24	94.09		1	18080001	44.155	222.39
1	18090001	73.59	87.15		1	18090001	35.11	225.36
1	18100001	68.43	91.6		1	18100001	39.92	201.03
1	18110001	73.72	99.63		1	18110001	44.515	192.19
1	18120001	57.52	96.82		1	18120001	58.02	205.51
1	18130001	58.73	94.61		1	18130001	67.23	188.17
1	18140001	62.46	99.18		1	18140001	67.96	194.29
1	18150001	69.11	104.79		1	18150001	63.94	191.75
1	18160001	69.6	102.93		1	18160001	67.56	192.25
1	18170001	71.36	105.5		1	18170001	73.13	199.98
1	18180001	72.05	107.76		1	18180001	73.26	204.26
1	18190001	55.27	104.98		1	18190001	69.665	205.19
1	18200001	56.07	109.15		1	18200001	56.695	213.17
1	18210001	53.38	106.63		1	18210001	59.105	211.02
1	18220001	59.23	102.06		1	18220001	63.085	213.97
1	18230001	56.61	105.44		1	18230001	60.455	225.25
1	18240001	47.59	108.56		1	18240001	48.08	235.51
1	18250001	51.64	106.5		1	18250001	51.68	244.06
1	18260001	51.54	108.01		1	18260001	63.815	237.33
1	18270001	55.79	104.51		1	18270001	73.005	212.81
1	18280001	62.4	102.52		1	18280001	65.825	198.81
1	18290001	57.11	99.09		1	18290001	49.415	204.9
1	18300001	57.66	101.2		1	18300001	48.815	198.04
1	18310001	45.87	99.63		1	18310001	45.355	210.78
1	18320001	37.57	98.66		1	18320001	54.725	205.59
1	18330001	46.33	98.48		1	18330001	62.14	199.79
1	18340001	49.98	103.41		1	18340001	50.385	197.29
1	18350001	48.92	101.23		1	18350001	43.235	210.39
1	18360001	57.56	103.61		1	18360001	47.01	210.41
1	18370001	61.2	111.31		1	18370001	47.775	220.46
1	18380001	39.67	107.45		1	18380001	60.985	233.74
1	18390001	37.41	112.26		1	18390001	74.145	237.94
1	18400001	53.45	117.31		1	18400001	65.45	236.22
1	18410001	62.08	112.47		1	18410001	68.78	250.52
1	18420001	62.55	103.79		1	18420001	80.47	241.67
1	18430001	64.82	102.93		1	18430001	77.26	243.52
1	18440001	72.12	104.18		1	18440001	58.42	226.21
1	18450001	72.12	105.45		1	18450001	70.96	225.73
1	18460001	69.23	103.97		1	18460001	79.675	216.23
1	18470001	68.77	108.34		1	18470001	55.945	215.03
1	18480001	54.66	108.48		1	18480001	35.045	210.15
1	18490001	52.01	107.93		1	18490001	34.875	211.02
1	18500001	51.7	111.11		1	18500001	47.3	215.59
1	18510001	44.84	113.31		1	18510001	63.465	207.98
1	18520001	39.75	111.04		1	18520001	71.82	211.09
1	18530001	34.52	118.18		1	18530001	73.925	196.23
1	18540001	49.03	115.02		1	18540001	76.565	202.29
1	18550001	58.45	114.72		1	18550001	76.475	209.04
1	18560001	60.63	116.6		1	18560001	64.16	217.98
1	18570001	65.6	112.99		1	18570001	51.775	219
1	18580001	63.66	110.74		1	18580001	52.945	210.08
1	18590001	67.56	105.8		1	18590001	70.95	213.99
1	18600001	70.81	100		1	18600001	81.695	219.22
1	18610001	62.42	105.84		1	18610001	87.685	215.46
1	18620001	52.25	106.74		1	18620001	63.905	224.65
1	18630001	66.6	109.34		1	18630001	44.695	227.44
1	18640001	73.73	110.78		1	18640001	62.03	234.49
1	18650001	75.16	115.42		1	18650001	75.84	239.95
1	18660001	72.66	113.15		1	18660001	80.42	232.22
1	18670001	60.24	117.76		1	18670001	65.54	216.73
1	18680001	35.74	115.67		1	18680001	48.3	217.99
1	18690001	33.56	114.78		1	18690001	44.235	213.61
1	18700001	41.14	110.4		1	18700001	66.5	219.52
1	18710001	48.45	107.99		1	18710001	70.14	215.78
1	18720001	52.55	103.8		1	18720001	61.385	202.27
1	18730001	63.8	95.59		1	18730001	66.315	206.54
1	18740001	64.03	93.99		1	18740001	72.3	216.56
1	18750001	65.45	100.68		1	18750001	63.74	215.32
1	18760001	77.23	97.26		1	18760001	61.77	229.11
1	18770001	78.11	96.12		1	18770001	64.785	223.32
1	18780001	56.41	96.13		1	18780001	67.92	234.7
1	18790001	53.28	103.12		1	18790001	64.53	225.41
1	18800001	60.89	101.95		1	18800001	60.615	222.58
1	18810001	56.1	100.99		1	18810001	66.31	217.46
1	18820001	45.73	106.76		1	18820001	74.865	222.8
1	18830001	42.56	111.05		1	18830001	76.12	209.02
1	18840001	42.57	100.54		1	18840001	77.81	210.34
1	18850001	62.95	97.09		1	18850001	67.615	226.14
1	18860001	79.87	99.51		1	18860001	58.83	217.31
1	18870001	73.88	102.55		1	18870001	52.245	219.55
1	18880001	60.2	93.69		1	18880001	59.63	213.9
1	18890001	46.35	100.77		1	18890001	72.675	204.63
1	18900001	36.16	105.14		1	18900001	66.365	199.42
1	18910001	47.78	103.37		1	18910001	66.55	203.48
1	18920001	52.08	105.77		1	18920001	72.295	206.16
1	18930001	48.62	116.35		1	18930001	76.965	206.41
1	18940001	33.68	115.18		1	18940001	71.735	209.78
1	18950001	38.68	110.2		1	18950001	68.63	215.25
1	18960001	55.4	104.44		1	18960001	76.55	201.8
1	18970001	62.04	108.02		1	18970001	73.335	212.88
1	18980001	65.13	107.33		1	18980001	69.48	215.28
1	18990001	65.32	114.11		1	18990001	71.805	214.38
1	19000001	62.64	113.66		1	19000001	74.46	209.99
1	19010001	60.03	111.24		1	19010001	74.58	210.2
1	19020001	59.94	106.94		1	19020001	72.395	211.02
1	19030001	65.83	104.15		1	19030001	75.13	223.51
1	19040001	58.99	108.95		1	19040001	76.455	211.94
1	19050001	52.71	102.25		1	19050001	87.185	204.71
1	19060001	51.72	97.44		1	19060001	87.89	211.33
1	19070001	50.78	100.03		1	19070001	68.49	210.95
1	19080001	51.64	95.71		1	19080001	67.65	207.8
1	19090001	48.68	98.77		1	19090001	68.535	207.19
1	19100001	61.26	108.81		1	19100001	67.22	230.19
1	19110001	71.45	115.79		1	19110001	73.51	242.3
1	19120001	73.31	112.65		1	19120001	67.505	233.92
1	19130001	64.29	109.14		1	19130001	56.16	232.38
1	19140001	75.67	108.47		1	19140001	65.15	232.53
1	19150001	74.57	106.17		1	19150001	66.52	214.12
1	19160001	65.97	104.97		1	19160001	63.38	228.65
1	19170001	49.71	105.79		1	19170001	68.235	221.86
1	19180001	55.75	105.83		1	19180001	64.135	218.53
1	19190001	71.3	104.93		1	19190001	65.015	220.25
1	19200001	81.43	99.18		1	19200001	62.845	227.49
1	19210001	74.67	101.72		1	19210001	68.35	222.22
1	19220001	64.62	100.32		1	19220001	71.355	238.2
1	19230001	58.9	93.9		1	19230001	68.505	240.34
1	19240001	64.92	96.71		1	19240001	56.045	238.46
1	19250001	72.89	92.27		1	19250001	58.985	233.82
1	19260001	73.35	97.47		1	19260001	60.02	235.43
1	19270001	65.5	101.33		1	19270001	69.05	229.63
1	19280001	51.17	112.03		1	19280001	76.295	237.96
1	19290001	56.41	119.42		1	19290001	82.79	229.46
1	19300001	50.97	114.11		1	19300001	80.56	224.2
1	19310001	46.52	114.06		1	19310001	85.25	221.21
1	19320001	59.3	113.87		1	19320001	75.1	214.88
1	19330001	64.9	114.95		1	19330001	61.4	200.69
1	19340001	67.33	119.65		1	19340001	65.105	195.78
1	19350001	65.65	118.22		1	19350001	65.13	191.12
1	19360001	64.97	115.8		1	19360001	65.545	223.87
1	19370001	65.84	114.55		1	19370001	77.435	210.3
1	19380001	55.76	112.65		1	19380001	74.255	214.18
1	19390001	49.14	106.86		1	19390001	66.89	219.31
1	19400001	53.41	104.96		1	19400001	66.13	208.96
1	19410001	66.8	100.51		1	19410001	61.67	198.92
1	19420001	68.8	97.87		1	19420001	55.035	187.42
1	19430001	66.74	108.99		1	19430001	52.05	185.53
1	19440001	73.58	107.97		1	19440001	60.515	205
1	19450001	85.44	111.76		1	19450001	67.63	207.54
1	19460001	82.94	114.82		1	19460001	69.38	221.49
1	19470001	81.02	111.78		1	19470001	67.77	225.23
1	19480001	77.88	108.19		1	19480001	58.84	214.35
1	19490001	65.87	104.96		1	19490001	68.31	205.42
1	19500001	64.42	101.99		1	19500001	85.385	211.76
1	19510001	61.92	101.3		1	19510001	74.365	192.78
1	19520001	66.38	93.75		1	19520001	54.825	180.84
1	19530001	63.13	94.55		1	19530001	52.545	182.07
1	19540001	57.48	103.01		1	19540001	54.69	190.82
1	19550001	56.81	102.7		1	19550001	54.72	199.57
1	19560001	56.74	98.06		1	19560001	58.875	208.74
1	19570001	63.37	97.94		1	19570001	62.88	224.66
1	19580001	68.53	104.3		1	19580001	51.625	221.98
1	19590001	70.55	103.47		1	19590001	55.545	232.26
1	19600001	80.37	101.4		1	19600001	60.675	217.31
1	19610001	76.42	101.94		1	19610001	61.45	223.78
1	19620001	71.52	99.5		1	19620001	68.59	226.02
1	19630001	67.69	91.6		1	19630001	69.16	224.62
1	19640001	70.75	92.43		1	19640001	56.655	227.48
1	19650001	76.88	90.8		1	19650001	47.95	219.53
1	19660001	73.59	91.56		1	19660001	43.22	215.05
1	19670001	72.04	91.03		1	19670001	54.11	203.75
1	19680001	67.35	94.71		1	19680001	58.785	217.78
1	19690001	76.15	95.55		1	19690001	69.925	224.62
1	19700001	77.34	95.03		1	19700001	79.375	210.83
1	19710001	82.22	94		1	19710001	80.745	209.38
1	19720001	79.77	91.64		1	19720001	73.675	225.71
1	19730001	66.46	91.84		1	19730001	69.655	223.23
1	19740001	63.02	95.92		1	19740001	61.505	210.26
1	19750001	63.24	98.89		1	19750001	55.375	231.74
1	19760001	41.44	99.22		1	19760001	47.39	230.94
1	19770001	26.46	98.87		1	19770001	55.09	237.77
1	19780001	37.3	95.35		1	19780001	64.55	257.97
1	19790001	53.16	97.83		1	19790001	68.97	240.65
1	19800001	60.26	97.21		1	19800001	66.085	230.12
1	19810001	60.29	96.88		1	19810001	66.67	226.14
1	19820001	61.66	98.19		1	19820001	49.49	230.31
1	19830001	62.28	97.87		1	19830001	42.52	235.85
1	19840001	62.87	100.44		1	19840001	52.42	236.79
1	19850001	66.43	103.96		1	19850001	62.3	207.23
1	19860001	53.76	105.11		1	19860001	64.04	216.52
1	19870001	39.16	105.93		1	19870001	61.35	208.7
1	19880001	38.09	116.33		1	19880001	78.675	212.93
1	19890001	52.21	119.95		1	19890001	79.09	218.9
1	19900001	76.85	116.49		1	19900001	62.89	206.82
1	19910001	82.85	116.89		1	19910001	74.025	231.67
1	19920001	66.95	117.18		1	19920001	81.54	233.88
1	19930001	64.86	114.84		1	19930001	76.695	220.32
1	19940001	65.91	106.58		1	19940001	63.595	205.5
1	19950001	70.63	105.76		1	19950001	50.365	220.34
1	19960001	74.33	103.25		1	19960001	48.25	215.22
1	19970001	63.63	99.69		1	19970001	50.47	222.09
[truncated: 70,313 more rows]

[truncated: 1 more sheets: 1C]
